# Supplementary material for: Methyl 3-(4-methyl­benzyl­idene)carbazate
Source: Acta Crystallogr Sect E Struct Rep Online. 2010 May 22;66(Pt 6):o1429. doi: 10.1107/S160053681001799X (PMC2979553; doi:10.1107/S160053681001799X)
Supplement: Supplementary file 2 [file e-66-o1429-Isup2.hkl]

# 
# h,k,l, Fc-squared, Fo-squared, sigma(Fo-squared) and status flag 
# 
data_I
_shelx_title ' jy3 in P2(1)/c' 
_shelx_refln_list_code          4 
_shelx_F_calc_maximum      124.58 
_exptl_crystal_F_000       408.00 
_reflns_d_resolution_high  0.7700 
 
loop_ 
 _symmetry_equiv_pos_as_xyz 
 'x, y, z' 
 '-x, y+1/2, -z+1/2' 
 '-x, -y, -z' 
 'x, -y-1/2, z-1/2' 
 
_cell_length_a    10.0382 
_cell_length_b    13.3084 
_cell_length_c     7.7923 
_cell_angle_alpha  90.000 
_cell_angle_beta   99.715 
_cell_angle_gamma  90.000 
 
_shelx_F_squared_multiplier     1.000 
 
loop_ 
 _refln_index_h 
 _refln_index_k 
 _refln_index_l 
 _refln_F_squared_calc 
 _refln_F_squared_meas 
 _refln_F_squared_sigma 
 _refln_observed_status 
   2   0   0      477.72      439.96      7.17 o 
   3   0   0      110.04       95.55      2.38 o 
   4   0   0       32.68       31.01      1.15 o 
   5   0   0     2243.73     2424.29    114.69 o 
   6   0   0      177.84      191.07      4.36 o 
   7   0   0       74.93       86.98      9.00 o 
   8   0   0       25.30       27.40      2.11 o 
   9   0   0      112.07       35.28     19.52 o 
  10   0   0      191.16       24.36     13.78 o 
  11   0   0        1.20        0.89      0.87 o 
  12   0   0        0.70        0.04      0.47 o 
   2   1   0      431.99      360.38      4.30 o 
   3   1   0        0.76        0.25      0.20 o 
   4   1   0      169.72      149.36      2.56 o 
   5   1   0      127.02      123.32      2.01 o 
   6   1   0       62.62       67.02      1.31 o 
   7   1   0       75.67       70.69      1.78 o 
   8   1   0        5.74        6.30      0.56 o 
   9   1   0        6.43        3.98      1.14 o 
  10   1   0       20.65       24.37      1.32 o 
  11   1   0        2.34        1.86      0.66 o 
  12   1   0        0.02       -0.17      0.50 o 
   0   2   0     1045.24      974.87     30.39 o 
   1   2   0     1640.31     1568.42     21.31 o 
   2   2   0      110.13       88.33      1.12 o 
   3   2   0      161.18      153.72      2.05 o 
   4   2   0      177.69      186.09      2.17 o 
   5   2   0       83.93       89.27      1.31 o 
   6   2   0      307.88      308.06      3.50 o 
   7   2   0        4.15        3.16      0.50 o 
   8   2   0        8.87        8.80      0.75 o 
   9   2   0        4.98        4.26      0.79 o 
  10   2   0       37.58       38.66      1.52 o 
  11   2   0        5.94        7.05      1.35 o 
  12   2   0        0.00       -0.56      0.56 o 
   1   3   0     5027.62     4829.53     88.72 o 
   2   3   0     1118.35      984.70     12.94 o 
   3   3   0      508.80      452.64      5.18 o 
   4   3   0       39.30       34.35      0.78 o 
   5   3   0      317.25      341.95      5.46 o 
   6   3   0      154.75      176.46      2.38 o 
   7   3   0       32.60       38.19      1.01 o 
   8   3   0      147.63      163.29      2.85 o 
   9   3   0       44.10       46.49      1.33 o 
  10   3   0        0.00        0.02      0.47 o 
  11   3   0        0.98        0.80      0.60 o 
  12   3   0        0.20       -0.05      0.97 o 
   0   4   0       68.38       78.91      1.57 o 
   1   4   0      163.23      146.41      1.84 o 
   2   4   0      565.06      539.48      6.96 o 
   3   4   0      572.25      531.76      6.96 o 
   4   4   0       10.45       14.28      0.54 o 
   5   4   0        1.42        1.27      0.36 o 
   6   4   0        3.06        2.57      0.43 o 
   7   4   0       76.94       77.35      1.51 o 
   8   4   0      352.38      379.24      7.17 o 
   9   4   0        3.74        3.73      0.76 o 
  10   4   0        1.31        0.90      0.49 o 
  11   4   0        0.86        1.00      0.75 o 
  12   4   0        0.01        0.85      1.05 o 
   1   5   0        0.08        0.01      0.24 o 
   2   5   0       88.77       70.33      1.15 o 
   3   5   0      120.16      148.24      2.18 o 
   4   5   0       59.71       68.77      1.25 o 
   5   5   0       63.69       63.87      1.21 o 
   6   5   0       32.26       32.51      1.04 o 
   7   5   0      123.44      129.99      2.26 o 
   8   5   0        1.41        1.30      0.66 o 
   9   5   0       22.61       24.94      1.08 o 
  10   5   0        2.93        3.24      0.76 o 
  11   5   0        5.08        5.35      1.01 o 
  12   5   0        2.58        3.91      1.70 o 
   0   6   0     1232.38     1182.31     23.93 o 
   1   6   0       29.53       27.83      0.79 o 
   2   6   0     1282.46     1306.58     19.34 o 
   3   6   0      880.70      886.75     12.76 o 
   4   6   0       26.14       23.20      0.93 o 
   5   6   0        0.01        0.43      0.43 o 
   6   6   0       22.88       18.38      0.84 o 
   7   6   0      428.16      467.18     15.61 o 
   8   6   0      108.44      113.71      2.32 o 
   9   6   0        0.02        0.50      0.54 o 
  10   6   0       17.60       19.53      1.07 o 
  11   6   0        0.17        0.53      0.94 o 
  12   6   0        0.05        1.50      1.27 o 
   1   7   0      501.95      509.28      6.79 o 
   2   7   0       22.89       18.91      0.67 o 
   3   7   0      205.72      231.57      3.32 o 
   4   7   0        2.81        3.68      0.56 o 
   5   7   0       70.61       76.98      1.56 o 
   6   7   0      105.99      110.83      2.01 o 
   7   7   0        0.06        0.25      0.48 o 
   8   7   0       19.43       22.68      1.10 o 
   9   7   0       49.17       47.98      1.63 o 
  10   7   0       13.83       13.43      1.80 o 
  11   7   0        0.15        0.87      1.12 o 
   0   8   0       67.90       60.16      2.05 o 
   1   8   0        0.11        0.00      0.26 o 
   2   8   0       88.81       86.01      1.47 o 
   3   8   0      114.26      109.77      2.05 o 
   4   8   0      161.41      164.55      2.88 o 
   5   8   0       41.14       39.14      1.16 o 
   6   8   0        0.02        0.06      0.56 o 
   7   8   0        6.75        4.00      1.19 o 
   8   8   0       26.48       26.12      1.40 o 
   9   8   0       10.62       10.04      1.10 o 
  10   8   0        8.31        7.53      1.77 o 
  11   8   0        6.99        8.39      2.08 o 
   1   9   0      126.19      117.21      2.17 o 
   2   9   0       39.98       36.98      1.00 o 
   3   9   0       49.09       47.33      1.43 o 
   4   9   0        4.24        3.37      0.47 o 
   5   9   0       98.95      100.40      2.45 o 
   6   9   0       82.16       82.67      2.44 o 
   7   9   0        0.05        0.07      0.42 o 
   8   9   0        1.22        1.94      0.56 o 
   9   9   0        0.06        0.22      0.46 o 
  10   9   0        0.99        1.30      0.96 o 
   0  10   0      201.84      224.33      5.66 o 
   1  10   0        0.61        1.28      0.45 o 
   2  10   0        8.97       10.03      0.65 o 
   3  10   0        8.70        7.66      0.82 o 
   4  10   0        0.02        0.17      0.46 o 
   5  10   0       62.91       70.38      1.84 o 
   6  10   0        3.34        2.90      0.77 o 
   7  10   0        1.03        0.54      0.60 o 
   8  10   0        0.12        0.25      0.53 o 
   9  10   0        2.62        1.28      1.47 o 
  10  10   0        0.04       -0.39      1.34 o 
   1  11   0       30.75       33.94      1.42 o 
   2  11   0       22.78       23.00      1.22 o 
   3  11   0        0.34        0.67      0.45 o 
   4  11   0       31.70       34.25      1.47 o 
   5  11   0       42.12       44.09      1.50 o 
   6  11   0        5.92        3.10      1.26 o 
   7  11   0        1.13        0.74      0.59 o 
   8  11   0        0.27       -0.16      0.50 o 
   9  11   0        3.54        3.15      1.88 o 
   0  12   0       13.78       15.35      2.11 o 
   1  12   0       12.42       10.50      0.90 o 
   2  12   0       28.48       27.71      1.33 o 
   3  12   0       89.69       94.95      3.16 o 
   4  12   0       30.78       31.53      1.42 o 
   5  12   0        0.44        0.63      0.62 o 
   6  12   0        0.98        0.20      0.61 o 
   7  12   0        0.29        0.25      0.56 o 
   8  12   0        0.43       -0.21      0.54 o 
   9  12   0        0.03        0.63      1.35 o 
   1  13   0        0.76        0.68      0.68 o 
   2  13   0        0.76        0.53      0.68 o 
   3  13   0       37.93       40.82      1.79 o 
   4  13   0        1.27        0.87      0.61 o 
   5  13   0       11.24        8.15      1.87 o 
   6  13   0        2.92        0.84      0.68 o 
   7  13   0        2.65        1.29      0.72 o 
   8  13   0        5.86        2.72      2.09 o 
   0  14   0       14.99       18.65      1.61 o 
   1  14   0       11.37       12.13      1.45 o 
   2  14   0       16.55       18.03      1.19 o 
   3  14   0       38.31       41.58      2.09 o 
   4  14   0        0.83       -0.23      0.59 o 
   5  14   0        1.16        0.84      0.74 o 
   6  14   0        4.62        2.45      1.47 o 
   7  14   0        0.04        0.01      0.65 o 
   1  15   0        0.21        0.10      0.60 o 
   2  15   0        0.01        0.60      0.92 o 
   3  15   0        1.44        0.60      0.78 o 
   4  15   0        1.17        0.70      0.75 o 
   5  15   0        3.17        1.97      0.73 o 
   6  15   0        1.41        0.86      0.90 o 
   0  16   0       14.16       12.71      1.89 o 
   1  16   0        0.77        0.43      0.97 o 
   2  16   0       11.96       12.73      1.34 o 
   3  16   0        1.85        1.08      0.84 o 
   4  16   0        0.64        0.33      0.78 o 
   1  17   0        0.07        0.53      0.82 o 
   2  17   0        9.51        7.38      1.92 o 
 -12   1   1        1.38        2.02      0.72 o 
 -11   1   1        1.69        1.06      0.61 o 
 -10   1   1        8.09        8.19      1.40 o 
  -9   1   1        0.13        0.42      0.44 o 
  -8   1   1       21.95       24.47      0.91 o 
  -7   1   1      123.61      125.71      1.95 o 
  -6   1   1      112.08      108.91      1.84 o 
  -5   1   1       77.21       83.20      1.64 o 
  -4   1   1       41.14       54.80      1.25 o 
  -3   1   1        1.69        2.05      0.42 o 
  -2   1   1       29.98       28.48      0.64 o 
  -1   1   1     3360.24     3228.60     73.07 o 
   0   1   1      223.91      162.56     10.74 o 
   1   1   1      748.53      711.95     26.17 o 
   2   1   1     1895.50     1898.56     50.77 o 
   3   1   1        0.15        0.61      0.21 o 
   4   1   1        1.00        2.26      0.26 o 
   5   1   1      230.37      243.05      2.97 o 
   6   1   1      103.22      111.54      1.70 o 
   7   1   1       21.78       22.89      0.70 o 
   8   1   1       16.42       17.12      0.99 o 
   9   1   1       33.47       36.08      1.57 o 
  10   1   1        7.54        6.91      1.23 o 
  11   1   1       14.24       15.45      2.25 o 
  12   1   1        0.34        0.14      0.63 o 
 -12   2   1        0.41        0.75      0.40 o 
 -11   2   1        5.29        2.18      0.78 o 
 -10   2   1        0.03       -0.20      0.42 o 
  -9   2   1       62.97       52.72      2.50 o 
  -8   2   1        0.00       -0.03      0.43 o 
  -7   2   1       68.35       64.70      1.65 o 
  -6   2   1      219.40      216.07      3.25 o 
  -5   2   1       74.96       96.42      1.83 o 
  -4   2   1     1931.41     2006.55     32.83 o 
  -3   2   1      480.89      454.11      6.25 o 
  -2   2   1      270.55      222.26      3.45 o 
  -1   2   1     3045.00     2857.00     46.95 o 
   0   2   1     1560.20     1510.78     24.68 o 
   1   2   1     9019.29     8391.78    583.51 o 
   2   2   1        5.06        3.14      0.75 o 
   3   2   1      444.87      459.92      8.73 o 
   4   2   1      396.99      415.74      4.07 o 
   5   2   1      535.15      556.20      5.81 o 
   6   2   1       47.78       51.71      0.82 o 
   7   2   1        0.55        1.05      0.28 o 
   8   2   1       24.97       25.31      0.79 o 
   9   2   1       42.91       46.13      1.33 o 
  10   2   1        4.69        3.62      0.50 o 
  11   2   1        3.13        1.37      0.79 o 
  12   2   1        0.00       -0.24      0.48 o 
 -12   3   1        1.22        1.79      0.71 o 
 -11   3   1        0.51        0.16      0.49 o 
 -10   3   1        1.73        0.57      0.58 o 
  -9   3   1      128.04      135.25      3.32 o 
  -8   3   1       44.54       44.36      1.82 o 
  -7   3   1       68.39       69.85      1.61 o 
  -6   3   1       60.11       62.45      1.28 o 
  -5   3   1        1.99        1.76      0.43 o 
  -4   3   1      558.05      569.62      8.34 o 
  -3   3   1      175.52      171.61      3.51 o 
  -2   3   1      364.26      297.09      4.23 o 
  -1   3   1      472.31      419.26      6.45 o 
   0   3   1      756.44      683.38      8.46 o 
   1   3   1    15520.07    14103.65    474.27 o 
   2   3   1        0.42        0.83      0.19 o 
   3   3   1      145.86      166.11      1.95 o 
   4   3   1       20.53       30.91      0.56 o 
   5   3   1        2.28        4.35      0.32 o 
   6   3   1       82.78       83.84      1.29 o 
   7   3   1       20.71       19.27      0.69 o 
   8   3   1       73.42       87.13      1.90 o 
   9   3   1       42.88       46.46      1.90 o 
  10   3   1       10.13       12.53      0.75 o 
  11   3   1       10.96       18.09      2.01 o 
  12   3   1        1.31        1.57      1.33 o 
 -12   4   1        2.15        2.60      0.63 o 
 -11   4   1        3.08        2.36      0.90 o 
 -10   4   1        0.24        1.45      0.65 o 
  -9   4   1      162.21      170.84      4.21 o 
  -8   4   1        3.37        2.45      0.62 o 
  -7   4   1      157.73      174.22      2.87 o 
  -6   4   1      115.78      126.12      2.13 o 
  -5   4   1       53.58       53.80      1.50 o 
  -4   4   1       58.90       71.58      1.73 o 
  -3   4   1      273.69      267.20      4.32 o 
  -2   4   1     1052.38      972.32     17.50 o 
  -1   4   1      943.37      882.45     11.94 o 
   0   4   1      294.77      327.97      4.06 o 
   1   4   1      469.61      447.67      9.70 o 
   2   4   1      497.37      459.57      5.39 o 
   3   4   1      395.69      381.68      4.22 o 
   4   4   1       41.13       32.53      0.68 o 
   5   4   1        4.00        8.86      0.77 o 
   6   4   1        1.31        1.11      0.28 o 
   7   4   1        0.55        0.60      0.26 o 
   8   4   1       65.56       65.59      1.27 o 
   9   4   1       29.00       29.59      1.15 o 
  10   4   1        0.00        0.32      0.85 o 
  11   4   1        3.25        4.28      2.01 o 
  12   4   1        3.15        6.68      1.52 o 
 -12   5   1        3.95        4.33      1.07 o 
 -11   5   1        0.45        0.98      0.68 o 
 -10   5   1        1.24        1.62      0.82 o 
  -9   5   1       35.27       40.97      1.69 o 
  -8   5   1       30.31       35.31      1.24 o 
  -7   5   1       29.89       31.53      1.20 o 
  -6   5   1       37.33       37.33      1.34 o 
  -5   5   1       69.01       72.69      1.55 o 
  -4   5   1      200.13      216.57      3.91 o 
  -3   5   1      900.18      911.23     13.76 o 
  -2   5   1        3.54        4.37      0.45 o 
  -1   5   1      121.73      120.36      1.65 o 
   0   5   1      579.81      505.20      6.50 o 
   1   5   1        0.19        0.18      0.22 o 
   2   5   1      309.71      264.99      3.26 o 
   3   5   1        5.92        3.92      0.29 o 
   4   5   1      401.81      396.53      5.61 o 
   5   5   1       54.29       42.89      1.46 o 
   6   5   1       30.66       33.19      0.78 o 
   7   5   1       54.64       52.28      1.24 o 
   8   5   1        0.07        0.14      0.29 o 
   9   5   1       24.73       25.19      0.91 o 
  10   5   1       13.24       17.61      1.83 o 
  11   5   1        3.61        3.42      1.26 o 
  12   5   1        2.11        5.33      2.45 o 
 -12   6   1        0.34        1.30      1.05 o 
 -11   6   1        1.77        2.33      0.93 o 
 -10   6   1        1.78        1.42      0.78 o 
  -9   6   1        3.04        1.55      0.68 o 
  -8   6   1      127.51      141.48      3.00 o 
  -7   6   1      103.78      100.93      2.33 o 
  -6   6   1        9.39       11.35      0.76 o 
  -5   6   1      110.84       99.70      1.91 o 
  -4   6   1      124.96      124.45      2.07 o 
  -3   6   1      293.33      299.92      4.47 o 
  -2   6   1      165.90      172.63      2.55 o 
  -1   6   1        9.47        7.92      0.51 o 
   0   6   1      129.63      144.87      2.41 o 
   1   6   1      166.56      133.49      2.01 o 
   2   6   1       95.65       74.78      1.15 o 
   3   6   1       74.57       65.67      1.19 o 
   4   6   1      475.57      455.49      5.59 o 
   5   6   1        4.83        3.45      0.33 o 
   6   6   1      147.81      141.88      2.17 o 
   7   6   1       23.13       24.38      0.71 o 
   8   6   1       11.77       14.71      0.66 o 
   9   6   1       29.50       36.59      1.32 o 
  10   6   1        6.83        5.87      1.38 o 
  11   6   1        2.24        3.29      1.27 o 
 -11   7   1        1.43        2.12      0.60 o 
 -10   7   1        0.48        0.19      0.54 o 
  -9   7   1        1.10        0.74      0.85 o 
  -8   7   1        2.03        2.18      0.74 o 
  -7   7   1       81.01       83.64      2.38 o 
  -6   7   1        2.07        2.90      0.62 o 
  -5   7   1      210.51      224.56      4.71 o 
  -4   7   1       56.99       57.03      1.54 o 
  -3   7   1       21.34       19.56      0.80 o 
  -2   7   1        6.68        6.72      0.49 o 
  -1   7   1      160.98      164.55      2.34 o 
   0   7   1      222.79      219.63      3.38 o 
   1   7   1      164.10      183.72      2.49 o 
   2   7   1        0.25        2.91      0.39 o 
   3   7   1       22.16       17.63      0.68 o 
   4   7   1       98.33       99.57      1.84 o 
   5   7   1        1.40        0.93      0.36 o 
   6   7   1      222.99      237.01      5.70 o 
   7   7   1      101.50       99.86      2.68 o 
   8   7   1        3.35        2.65      0.36 o 
   9   7   1       33.81       33.13      1.16 o 
  10   7   1        2.79        1.99      1.25 o 
  11   7   1        1.37        2.28      1.14 o 
 -11   8   1        9.03       11.15      2.80 o 
 -10   8   1        0.31       -0.01      0.54 o 
  -9   8   1       23.52       25.88      1.37 o 
  -8   8   1        0.37        0.59      0.64 o 
  -7   8   1        0.03       -0.30      0.50 o 
  -6   8   1      236.44      251.09      4.76 o 
  -5   8   1       39.60       37.57      1.21 o 
  -4   8   1       17.79       22.30      1.12 o 
  -3   8   1        2.03        1.88      0.51 o 
  -2   8   1       29.81       27.65      0.91 o 
  -1   8   1        0.70        1.59      0.39 o 
   0   8   1       91.34      109.12      1.92 o 
   1   8   1      863.61      818.94     11.96 o 
   2   8   1       18.91       13.09      0.71 o 
   3   8   1       35.86       42.15      1.12 o 
   4   8   1       64.69       68.82      1.49 o 
   5   8   1        0.31        0.31      0.37 o 
   6   8   1      113.53      109.23      2.24 o 
   7   8   1        4.41        5.82      0.53 o 
   8   8   1        1.27        1.35      0.29 o 
   9   8   1        0.57        0.87      0.83 o 
  10   8   1        0.62        0.15      0.89 o 
  11   8   1        2.37        3.64      1.55 o 
 -11   9   1        0.08       -1.07      1.07 o 
 -10   9   1        6.38        3.91      1.07 o 
  -9   9   1        3.37        2.12      0.88 o 
  -8   9   1        4.12        4.65      1.01 o 
  -7   9   1        6.30        5.89      1.10 o 
  -6   9   1      207.82      211.68      5.28 o 
  -5   9   1       56.11       64.26      1.86 o 
  -4   9   1        4.92        6.72      0.73 o 
  -3   9   1       23.66       22.53      1.17 o 
  -2   9   1       48.91       49.67      1.42 o 
  -1   9   1       81.80       86.16      1.64 o 
   0   9   1       17.37       16.54      0.97 o 
   1   9   1        0.00        0.22      0.40 o 
   2   9   1        4.40        4.78      0.51 o 
   3   9   1       72.21       73.84      1.71 o 
   4   9   1      149.36      152.48      4.13 o 
   5   9   1       14.50       15.11      0.87 o 
   6   9   1        3.54        3.79      0.65 o 
   7   9   1        1.44        1.33      0.43 o 
   8   9   1        0.78        0.67      0.39 o 
   9   9   1        6.33        6.58      1.82 o 
  10   9   1        0.38       -0.70      1.11 o 
 -10  10   1        9.21        8.30      3.34 o 
  -9  10   1       18.60       22.38      3.71 o 
  -8  10   1        0.06       -0.12      0.47 o 
  -7  10   1       24.27       26.16      1.48 o 
  -6  10   1        2.45        1.29      0.84 o 
  -5  10   1       16.79       16.39      1.25 o 
  -4  10   1       52.44       53.66      1.50 o 
  -3  10   1       13.42       15.02      1.21 o 
  -2  10   1      246.64      245.13      4.20 o 
  -1  10   1        0.31        0.10      0.34 o 
   0  10   1      210.38      217.54      3.68 o 
   1  10   1       63.82       73.61      1.58 o 
   2  10   1        5.12        7.13      0.60 o 
   3  10   1       40.97       41.49      1.15 o 
   4  10   1        2.14        1.15      0.58 o 
   5  10   1        4.13        3.75      0.59 o 
   6  10   1       45.34       40.92      1.24 o 
   7  10   1        3.46        2.74      0.68 o 
   8  10   1        0.39        0.10      0.71 o 
   9  10   1        0.21        0.30      0.94 o 
  10  10   1       14.26       12.85      2.92 o 
 -10  11   1        5.81        3.75      1.57 o 
  -9  11   1        4.48        3.04      1.15 o 
  -8  11   1        0.77        0.39      0.65 o 
  -7  11   1        2.45        0.77      0.68 o 
  -6  11   1        0.01       -0.21      0.65 o 
  -5  11   1       26.27       29.06      1.52 o 
  -4  11   1        2.12        1.35      0.71 o 
  -3  11   1        2.49        3.35      0.84 o 
  -2  11   1       97.97       96.96      2.29 o 
  -1  11   1       31.14       35.17      1.49 o 
   0  11   1        4.31        3.20      0.79 o 
   1  11   1        3.40        3.63      0.77 o 
   2  11   1        0.62        0.55      0.49 o 
   3  11   1        0.60        1.01      0.57 o 
   4  11   1        4.08        5.80      0.60 o 
   5  11   1        6.20        4.32      0.72 o 
   6  11   1        0.09        0.35      0.42 o 
   7  11   1        8.85        8.35      1.45 o 
   8  11   1        2.98        2.39      1.08 o 
   9  11   1        7.56        4.62      2.23 o 
  -9  12   1        9.75        4.11      1.70 o 
  -8  12   1        1.48        0.71      0.78 o 
  -7  12   1        0.33        0.24      0.62 o 
  -6  12   1        2.88        2.46      1.06 o 
  -5  12   1       34.03       34.33      1.57 o 
  -4  12   1       30.40       33.58      1.51 o 
  -3  12   1       23.53       26.20      1.45 o 
  -2  12   1        2.55        2.81      0.75 o 
  -1  12   1       39.59       41.27      1.66 o 
   0  12   1       79.32       79.63      1.84 o 
   1  12   1        9.53       11.03      1.09 o 
   2  12   1       15.89       18.18      1.22 o 
   3  12   1        7.47        9.15      0.95 o 
   4  12   1        3.20        3.19      0.72 o 
   5  12   1        1.75        2.85      0.70 o 
   6  12   1       12.69       10.15      2.62 o 
   7  12   1        0.62        1.11      1.43 o 
   8  12   1        4.74        2.90      1.31 o 
  -8  13   1        0.21       -0.17      0.68 o 
  -7  13   1        0.03        0.10      0.68 o 
  -6  13   1        3.29        1.49      0.84 o 
  -5  13   1       13.19       14.00      1.16 o 
  -4  13   1        0.30        0.22      0.84 o 
  -3  13   1       10.57       10.97      1.31 o 
  -2  13   1       11.70       11.31      1.50 o 
  -1  13   1       10.47       12.45      1.21 o 
   0  13   1       18.53       22.39      1.67 o 
   1  13   1        0.02        0.31      0.51 o 
   2  13   1       23.66       24.24      1.41 o 
   3  13   1       21.12       20.88      1.50 o 
   4  13   1        4.56        3.99      0.68 o 
   5  13   1       11.54       13.02      1.52 o 
   6  13   1        1.07        1.09      0.66 o 
   7  13   1        2.06        2.50      1.44 o 
   8  13   1        0.10        0.61      0.98 o 
  -7  14   1        0.23        0.38      0.81 o 
  -6  14   1        0.89        0.42      0.85 o 
  -5  14   1        8.94       10.67      2.44 o 
  -4  14   1       14.64       13.60      2.58 o 
  -3  14   1       18.03       16.60      1.61 o 
  -2  14   1       49.58       53.73      2.21 o 
  -1  14   1        0.04        0.17      0.71 o 
   0  14   1        1.94        2.09      0.84 o 
   1  14   1        8.34        8.20      0.96 o 
   2  14   1        9.89        9.69      0.99 o 
   3  14   1       21.51       19.17      1.74 o 
   4  14   1        0.08        0.36      0.77 o 
   5  14   1       11.36       12.84      1.19 o 
   6  14   1        0.54       -0.17      0.56 o 
   7  14   1        2.55        2.65      1.93 o 
  -6  15   1        0.08        0.46      0.80 o 
  -5  15   1        0.52        0.63      0.91 o 
  -4  15   1        8.67        4.46      1.33 o 
  -3  15   1        0.41       -0.03      0.53 o 
  -2  15   1        0.70        1.05      1.01 o 
  -1  15   1       33.57       35.60      1.71 o 
   0  15   1        0.91        1.01      0.80 o 
   1  15   1        2.09        2.54      1.00 o 
   2  15   1        0.00       -0.29      0.92 o 
   3  15   1        6.58        6.95      0.95 o 
   4  15   1       15.38       16.19      1.81 o 
   5  15   1        0.14       -0.37      0.64 o 
   6  15   1        4.05        2.17      1.37 o 
  -4  16   1        0.26        0.03      0.91 o 
  -3  16   1        0.62        0.17      0.86 o 
  -2  16   1        7.68       11.31      1.27 o 
  -1  16   1       12.14        7.78      3.70 o 
   0  16   1        1.45        1.89      0.93 o 
   1  16   1        0.51        0.73      0.70 o 
   2  16   1        0.09       -0.34      0.82 o 
   3  16   1        0.29       -0.45      0.85 o 
   4  16   1        6.02        3.97      1.14 o 
  -2  17   1        0.09        0.04      0.77 o 
  -1  17   1        0.33        0.06      1.06 o 
   0  17   1        0.01       -0.10      0.79 o 
   1  17   1        1.45        0.72      1.09 o 
 -13   0   2        0.56        2.89      1.60 o 
 -12   0   2        7.62        8.46      2.05 o 
 -11   0   2        6.22        6.23      1.16 o 
 -10   0   2       50.38       45.31      2.11 o 
  -9   0   2        1.44        1.35      0.76 o 
  -8   0   2       41.33       45.90      1.93 o 
  -7   0   2      184.99      184.17      4.79 o 
  -6   0   2       25.30       27.48      1.55 o 
  -5   0   2      977.66     1026.33     21.95 o 
  -4   0   2       33.73       29.99     16.07 o 
  -3   0   2      289.84      276.03      8.22 o 
  -2   0   2      139.19      134.15      4.47 o 
  -1   0   2        7.85       10.81      0.58 o 
   0   0   2     2413.61     2203.02     40.18 o 
   1   0   2     4148.43     4246.62     90.40 o 
   2   0   2        1.94        1.39      0.35 o 
   3   0   2      184.98      144.94      1.93 o 
   4   0   2        0.01        0.51      0.27 o 
   5   0   2       31.86       33.42      0.85 o 
   6   0   2       55.17       74.45     42.00 o 
   7   0   2       70.88       75.21      1.98 o 
   8   0   2        5.69        6.02      0.88 o 
   9   0   2       13.35       16.65      1.33 o 
  10   0   2        6.84        9.42      2.11 o 
  11   0   2        1.71        0.92      0.72 o 
  12   0   2        0.15        3.14      2.66 o 
 -13   1   2        1.30        2.75      0.80 o 
 -12   1   2        0.09        0.57      0.76 o 
 -11   1   2        0.00       -0.17      0.58 o 
 -10   1   2       22.75       22.65      1.68 o 
  -9   1   2        4.58        3.28      0.78 o 
  -8   1   2       16.38       14.92      0.92 o 
  -7   1   2        2.63        2.03      0.53 o 
  -6   1   2      582.25      628.46      8.63 o 
  -5   1   2     1836.59     1928.38     31.69 o 
  -4   1   2      119.66       97.20      1.52 o 
  -3   1   2      539.32      523.63      8.02 o 
  -2   1   2      557.26      569.91     12.11 o 
  -1   1   2     2257.35     2030.59     44.73 o 
   0   1   2    12625.38    12180.10    244.02 o 
   1   1   2      781.05      701.91      7.15 o 
   2   1   2      774.67      725.39      7.41 o 
   3   1   2      104.70       93.86      1.14 o 
   4   1   2      589.24      620.14      5.97 o 
   5   1   2       84.01       87.26      1.07 o 
   6   1   2      255.49      260.57      3.17 o 
   7   1   2        3.81        4.34      0.42 o 
   8   1   2        1.67        1.46      0.43 o 
   9   1   2       62.32       69.01      1.43 o 
  10   1   2       83.31       92.24      2.42 o 
  11   1   2        0.02        0.24      0.97 o 
 -12   2   2        0.01        0.39      0.90 o 
 -11   2   2        0.83        0.62      0.67 o 
 -10   2   2       11.25       11.25      2.28 o 
  -9   2   2       17.53       15.99      1.20 o 
  -8   2   2      191.15      186.37      7.60 o 
  -7   2   2      360.50      376.51      5.63 o 
  -6   2   2        5.63        8.25      0.61 o 
  -5   2   2       18.23       22.36      0.98 o 
  -4   2   2      247.00      266.20      4.51 o 
  -3   2   2       17.21       18.17      1.27 o 
  -2   2   2     1716.12     1527.20     27.73 o 
  -1   2   2        0.04        0.36      0.56 o 
   0   2   2        0.00        0.45      0.40 o 
   1   2   2     9092.26     9326.07    173.21 o 
   2   2   2        6.28        7.41      0.46 o 
   3   2   2      376.55      403.70      5.94 o 
   4   2   2       45.11       53.99      1.18 o 
   5   2   2       19.74       20.96      0.48 o 
   6   2   2      141.83      125.08      2.21 o 
   7   2   2       43.86       51.03      1.51 o 
   8   2   2       28.61       30.74      1.24 o 
   9   2   2       15.27       15.49      0.76 o 
  10   2   2        3.00        2.63      0.57 o 
  11   2   2        9.98       13.65      1.87 o 
 -12   3   2        0.21        0.05      0.57 o 
 -11   3   2        0.67        0.61      0.68 o 
 -10   3   2        5.31        3.44      0.87 o 
  -9   3   2       10.90        6.47      1.37 o 
  -8   3   2       46.09       45.69      1.77 o 
  -7   3   2      126.23      118.02      8.44 o 
  -6   3   2      228.32      219.36      6.61 o 
  -5   3   2        1.23        0.54      0.34 o 
  -4   3   2      351.76      341.07      5.69 o 
  -3   3   2       96.64       90.19      2.04 o 
  -2   3   2      728.80      729.43     10.53 o 
  -1   3   2      219.54      219.01      3.11 o 
   0   3   2        3.39        1.59      0.43 o 
   1   3   2       32.67       33.45      1.62 o 
   2   3   2       56.71       54.62      1.45 o 
   3   3   2       27.69       21.97      0.85 o 
   4   3   2       14.65       19.36      0.82 o 
   5   3   2        8.86        9.15      0.56 o 
   6   3   2       48.67       52.95      1.29 o 
   7   3   2        1.51        2.53      0.68 o 
   8   3   2       20.02       21.46      1.73 o 
   9   3   2        1.00        0.82      0.23 o 
  10   3   2        1.54        0.58      0.66 o 
  11   3   2        2.50        0.26      2.42 o 
 -12   4   2        0.08        0.50      0.72 o 
 -11   4   2        5.78        3.78      1.52 o 
 -10   4   2        1.30        1.28      0.59 o 
  -9   4   2       37.87       37.42      1.84 o 
  -8   4   2        7.55        4.76      1.43 o 
  -7   4   2        1.65        0.78      0.50 o 
  -6   4   2        4.30        5.15      0.66 o 
  -5   4   2       26.30       29.87      1.02 o 
  -4   4   2      571.71      664.63     10.87 o 
  -3   4   2      124.32      141.58      2.28 o 
  -2   4   2      152.01      119.28      2.18 o 
  -1   4   2       55.90       34.86      1.01 o 
   0   4   2     1341.53     1343.40     19.76 o 
   1   4   2     1398.44     1446.40     21.26 o 
   2   4   2      188.09      179.00      2.13 o 
   3   4   2       87.40      107.13      2.35 o 
   4   4   2       30.08       34.74      1.19 o 
   5   4   2        7.88       10.62      0.61 o 
   6   4   2        0.09        0.49      0.70 o 
   7   4   2       97.81      107.80      2.56 o 
   8   4   2       84.37       89.35      2.71 o 
   9   4   2        3.53        3.75      1.03 o 
  10   4   2        0.80        0.57      0.87 o 
  11   4   2        2.33        0.90      1.71 o 
 -12   5   2        1.77        1.89      1.26 o 
 -11   5   2        4.30        3.15      0.93 o 
 -10   5   2        1.35        0.85      0.81 o 
  -9   5   2       12.68       11.15      1.52 o 
  -8   5   2      315.72      314.82      6.44 o 
  -7   5   2       24.81       22.57      1.58 o 
  -6   5   2        1.53        1.38      0.44 o 
  -5   5   2       15.48       13.03      0.85 o 
  -4   5   2      146.21      142.73      2.51 o 
  -3   5   2       69.71       54.27      1.31 o 
  -2   5   2      324.31      294.04      4.38 o 
  -1   5   2      175.19      154.21      2.35 o 
   0   5   2       21.14       23.57      0.70 o 
   1   5   2       19.87       38.79      0.84 o 
   2   5   2     4889.98     5389.82    129.78 o 
   3   5   2      296.44      266.78      3.08 o 
   4   5   2       68.03       86.28      1.61 o 
   5   5   2      118.53      120.30      2.45 o 
   6   5   2       65.94       62.79      1.58 o 
   7   5   2      286.23      304.97      5.89 o 
   8   5   2        5.66        5.70      1.21 o 
   9   5   2        1.01        1.81      0.89 o 
  10   5   2        2.58        2.68      0.83 o 
  11   5   2        1.22        1.99      1.25 o 
 -12   6   2        0.02        0.07      0.54 o 
 -11   6   2        3.35        2.54      0.91 o 
 -10   6   2        0.30       -0.42      0.65 o 
  -9   6   2       23.25       25.91      1.61 o 
  -8   6   2       89.44       97.53      2.75 o 
  -7   6   2       70.07       75.93      2.16 o 
  -6   6   2        2.47        3.18      0.63 o 
  -5   6   2        6.93        7.02      0.85 o 
  -4   6   2        0.06        0.56      0.40 o 
  -3   6   2      395.74      434.72      6.69 o 
  -2   6   2       13.42       14.93      0.82 o 
  -1   6   2        0.17        1.55      0.51 o 
   0   6   2        0.29        1.12      0.26 o 
   1   6   2      333.17      307.38      5.84 o 
   2   6   2        9.07        9.57      0.51 o 
   3   6   2       50.23       40.91      0.74 o 
   4   6   2        5.57        3.93      0.33 o 
   5   6   2        0.21       -0.03      0.48 o 
   6   6   2        0.29        0.38      0.47 o 
   7   6   2        2.04        1.38      0.70 o 
   8   6   2        0.77        0.46      0.66 o 
   9   6   2       16.69       17.56      1.49 o 
  10   6   2        1.19        1.29      0.92 o 
  11   6   2        2.14        4.23      1.51 o 
 -11   7   2        3.82        3.59      0.92 o 
 -10   7   2        0.23        0.43      0.65 o 
  -9   7   2       36.22       41.07      1.88 o 
  -8   7   2       76.32       84.42      2.13 o 
  -7   7   2       57.78       59.38      2.03 o 
  -6   7   2        1.83        2.40      0.65 o 
  -5   7   2       99.38       92.75      2.10 o 
  -4   7   2       17.04       16.67      1.03 o 
  -3   7   2       23.79       14.40      0.98 o 
  -2   7   2       30.92       23.01      1.29 o 
  -1   7   2        0.80        0.07      0.33 o 
   0   7   2      104.71      125.94      1.91 o 
   1   7   2       62.56       90.10      1.36 o 
   2   7   2      579.05      623.49      8.87 o 
   3   7   2      322.72      338.49      4.53 o 
   4   7   2        3.63        4.32      0.36 o 
   5   7   2        4.88        2.42      1.13 o 
   6   7   2        0.43        1.13      0.87 o 
   7   7   2       27.62       29.39      1.67 o 
   8   7   2       14.37       12.04      1.15 o 
   9   7   2        1.80        1.83      1.06 o 
  10   7   2        4.82        5.06      1.34 o 
  11   7   2        0.45        1.89      1.42 o 
 -11   8   2        0.02        0.15      0.83 o 
 -10   8   2        0.64        0.72      0.75 o 
  -9   8   2        1.44        1.56      0.86 o 
  -8   8   2       62.50       73.03      2.63 o 
  -7   8   2       59.17       63.29      2.00 o 
  -6   8   2      269.77      280.69      5.79 o 
  -5   8   2       16.51       16.19      1.06 o 
  -4   8   2        3.14        3.29      0.63 o 
  -3   8   2       23.17       23.68      1.23 o 
  -2   8   2        5.26        5.46      0.61 o 
  -1   8   2      530.83      509.48     10.19 o 
   0   8   2        4.61        5.10      0.50 o 
   1   8   2       29.42       25.06      0.87 o 
   2   8   2       61.16       58.84      1.22 o 
   3   8   2       40.33       40.50      0.95 o 
   4   8   2       24.45       28.46      0.81 o 
   5   8   2       70.77       70.31      1.25 o 
   6   8   2       55.84       55.97      2.46 o 
   7   8   2       12.44       15.34      1.66 o 
   8   8   2        8.87        6.59      2.16 o 
   9   8   2       14.93       17.16      2.27 o 
  10   8   2        7.72        8.45      2.06 o 
 -11   9   2        0.14        0.59      0.78 o 
 -10   9   2        1.70        1.63      1.00 o 
  -9   9   2       22.44       28.83      1.77 o 
  -8   9   2       27.33       31.43      2.16 o 
  -7   9   2       15.28       18.56      1.19 o 
  -6   9   2        0.81       -0.11      0.79 o 
  -5   9   2       15.50       18.20      1.35 o 
  -4   9   2       97.86      107.32      2.47 o 
  -3   9   2       41.57       53.03      1.94 o 
  -2   9   2       78.05       95.31      2.10 o 
  -1   9   2        0.97        0.29      0.46 o 
   0   9   2        1.41        0.05      0.32 o 
   1   9   2       72.81       56.46      1.81 o 
   2   9   2       73.78       67.66      1.61 o 
   3   9   2        3.93        2.66      0.42 o 
   4   9   2        0.72        0.85      0.49 o 
   5   9   2       48.42       45.35      1.04 o 
   6   9   2       27.29       28.53      1.86 o 
   7   9   2        5.64        4.96      1.20 o 
   8   9   2        2.59        1.45      1.07 o 
   9   9   2        2.43        3.50      1.26 o 
  10   9   2        7.33        9.38      1.73 o 
 -10  10   2        1.65        3.40      1.13 o 
  -9  10   2        2.01        1.57      1.03 o 
  -8  10   2        2.31        2.38      0.83 o 
  -7  10   2       19.24       19.48      1.37 o 
  -6  10   2       62.50       64.56      2.16 o 
  -5  10   2        9.87       10.48      1.24 o 
  -4  10   2      136.81      147.21      3.55 o 
  -3  10   2       71.29       71.83      1.98 o 
  -2  10   2        4.16        2.64      0.73 o 
  -1  10   2       39.38       36.26      1.32 o 
   0  10   2        7.90        9.09      0.84 o 
   1  10   2        0.56        0.67      0.46 o 
   2  10   2        2.13        1.47      0.50 o 
   3  10   2       34.62       31.43      1.01 o 
   4  10   2       10.71       10.76      1.08 o 
   5  10   2       19.37       18.35      1.09 o 
   6  10   2        0.05       -0.03      0.20 o 
   7  10   2        9.97       11.79      1.57 o 
   8  10   2        0.44        0.85      1.01 o 
   9  10   2        5.45        6.94      1.51 o 
 -10  11   2        4.09        4.32      1.22 o 
  -9  11   2        2.51        0.86      0.81 o 
  -8  11   2        1.96        0.53      0.65 o 
  -7  11   2        0.03       -0.22      0.64 o 
  -6  11   2        7.04        8.28      1.27 o 
  -5  11   2      101.95      106.28      2.67 o 
  -4  11   2       10.63       12.21      1.55 o 
  -3  11   2       49.41       56.55      1.73 o 
  -2  11   2       74.51       69.20      2.08 o 
  -1  11   2       33.14       32.85      1.40 o 
   0  11   2        9.05        7.85      1.02 o 
   1  11   2       30.23       32.19      1.31 o 
   2  11   2        0.06       -0.24      0.52 o 
   3  11   2       45.45       44.68      1.39 o 
   4  11   2        8.15        7.00      0.79 o 
   5  11   2        7.11        5.80      0.66 o 
   6  11   2        0.08       -0.18      0.32 o 
   7  11   2        0.49        0.13      0.96 o 
   8  11   2        5.22        4.24      1.65 o 
   9  11   2        0.17        1.38      1.31 o 
  -9  12   2        0.27       -0.15      0.86 o 
  -8  12   2       10.09        2.09      1.45 o 
  -7  12   2        0.40        0.19      0.53 o 
  -6  12   2        0.12       -0.31      1.01 o 
  -5  12   2        4.43        3.40      0.93 o 
  -4  12   2       29.96       33.85      1.91 o 
  -3  12   2       33.42       32.02      1.56 o 
  -2  12   2       50.57       53.55      2.05 o 
  -1  12   2       57.70       57.06      1.82 o 
   0  12   2       26.25       28.70      1.23 o 
   1  12   2       76.96       82.54      3.00 o 
   2  12   2        1.17        3.11      0.83 o 
   3  12   2        8.36        7.31      0.86 o 
   4  12   2       38.07       36.77      2.32 o 
   5  12   2        2.60        2.32      0.68 o 
   6  12   2        1.60        2.99      1.39 o 
   7  12   2        0.52        1.08      1.07 o 
   8  12   2        0.59        0.38      1.09 o 
  -8  13   2        0.35       -0.20      0.60 o 
  -7  13   2        5.83        4.74      1.78 o 
  -6  13   2        0.08        1.05      0.86 o 
  -5  13   2        3.52        2.74      1.15 o 
  -4  13   2        0.10        0.54      0.78 o 
  -3  13   2        0.30        0.21      0.64 o 
  -2  13   2       36.82       39.15      1.88 o 
  -1  13   2       46.74       56.71      2.55 o 
   0  13   2       22.58       24.79      1.52 o 
   1  13   2       13.09       14.84      1.26 o 
   2  13   2        0.54       -0.36      0.66 o 
   3  13   2        0.40        0.61      0.66 o 
   4  13   2        9.75       10.05      1.18 o 
   5  13   2        2.99        4.02      0.80 o 
   6  13   2        2.56        1.32      1.31 o 
   7  13   2        0.56        0.94      1.47 o 
  -7  14   2        0.29        0.65      0.73 o 
  -6  14   2        3.05        2.94      1.00 o 
  -5  14   2        7.45        6.65      1.46 o 
  -4  14   2       12.21        8.98      2.40 o 
  -3  14   2        0.04       -0.35      0.78 o 
  -2  14   2        7.97        9.77      1.46 o 
  -1  14   2        6.64        7.05      1.24 o 
   0  14   2        8.87        8.21      0.95 o 
   1  14   2       15.14       15.38      1.26 o 
   2  14   2        1.65        2.23      0.90 o 
   3  14   2        0.55        1.46      0.81 o 
   4  14   2       16.71       18.28      1.43 o 
   5  14   2        4.60        5.51      2.13 o 
   6  14   2        0.42        0.33      1.07 o 
  -6  15   2        1.51        1.99      0.99 o 
  -5  15   2        1.02        0.60      0.79 o 
  -4  15   2        1.07        1.58      1.14 o 
  -3  15   2        0.41        0.52      0.89 o 
  -2  15   2       20.95       24.45      2.62 o 
  -1  15   2        6.00        5.18      1.23 o 
   0  15   2       14.63       16.12      1.76 o 
   1  15   2        4.52        4.91      0.95 o 
   2  15   2        3.93        2.34      0.89 o 
   3  15   2        5.68        4.97      0.89 o 
   4  15   2        5.40        5.44      1.15 o 
   5  15   2        0.25        0.64      2.15 o 
  -4  16   2        3.63        3.21      1.14 o 
  -3  16   2        5.37        4.65      1.41 o 
  -2  16   2        4.94        4.29      1.66 o 
  -1  16   2        0.01       -0.97      1.01 o 
   0  16   2        0.04        0.59      0.79 o 
   1  16   2        0.04        0.37      1.04 o 
   2  16   2        2.13        2.10      1.02 o 
   3  16   2        2.87        0.60      1.13 o 
 -12   1   3        2.78        3.32      2.63 o 
 -11   1   3        1.45        1.20      0.99 o 
 -10   1   3        7.22        6.62      0.97 o 
  -9   1   3        0.02        0.73      0.61 o 
  -8   1   3        0.55        0.43      0.56 o 
  -7   1   3       67.99       66.95      2.11 o 
  -6   1   3       98.86       96.65      2.47 o 
  -5   1   3        3.40        4.00      0.52 o 
  -4   1   3      101.01       96.60      3.29 o 
  -3   1   3       14.74       14.92      0.45 o 
  -2   1   3        1.99        1.38      0.36 o 
  -1   1   3       36.24       31.15      0.93 o 
   0   1   3      293.47      236.23      2.72 o 
   1   1   3      306.68      337.99      5.15 o 
   2   1   3        7.22        9.33      0.60 o 
   3   1   3       26.34       37.38      0.67 o 
   4   1   3       56.86       37.19      0.63 o 
   5   1   3       64.52       59.11      0.81 o 
   6   1   3       12.60       11.90      0.51 o 
   7   1   3        8.74       12.57      0.67 o 
   8   1   3        8.11       10.76      0.72 o 
   9   1   3        5.58        4.56      0.54 o 
  10   1   3        2.30        2.68      1.18 o 
 -12   2   3        5.18        6.56      2.58 o 
 -11   2   3        7.62        2.62      1.91 o 
 -10   2   3       10.30        9.26      1.18 o 
  -9   2   3        0.01       -0.03      0.44 o 
  -8   2   3       13.74       14.19      0.94 o 
  -7   2   3       11.27        9.50      0.77 o 
  -6   2   3        1.25        1.23      0.38 o 
  -5   2   3      119.95      144.62      2.67 o 
  -4   2   3      150.04      143.81      2.56 o 
  -3   2   3     1375.56     1450.43     27.40 o 
  -2   2   3      125.03      123.09      3.10 o 
  -1   2   3      458.09      456.39      6.45 o 
   0   2   3        0.18        0.49      0.37 o 
   1   2   3      239.06      227.09      2.70 o 
   2   2   3      129.11      135.07      1.84 o 
   3   2   3      171.14      210.68      2.61 o 
   4   2   3       43.53       38.55      0.99 o 
   5   2   3      110.28      113.14      2.23 o 
   6   2   3       44.15       44.14      1.72 o 
   7   2   3       21.50       19.73      1.10 o 
   8   2   3       29.20       34.64      1.68 o 
   9   2   3        3.36        4.13      1.06 o 
  10   2   3        2.13        2.30      1.33 o 
 -12   3   3        0.00       -0.08      0.75 o 
 -11   3   3        4.87        4.13      1.34 o 
 -10   3   3        1.00        0.85      0.60 o 
  -9   3   3       99.33       90.31      2.32 o 
  -8   3   3      113.15      121.38      2.44 o 
  -7   3   3      244.77      248.70      4.29 o 
  -6   3   3        5.31        7.10      0.70 o 
  -5   3   3       10.01       11.77      0.81 o 
  -4   3   3      687.81      714.43     13.86 o 
  -3   3   3       46.11       51.32      2.06 o 
  -2   3   3      700.07      712.56     12.92 o 
  -1   3   3       27.19       19.45      1.25 o 
   0   3   3        4.52        4.02      0.51 o 
   1   3   3      846.29      773.89      9.13 o 
   2   3   3      860.82      845.40      9.95 o 
   3   3   3      936.99     1005.55     16.00 o 
   4   3   3       34.29       39.46      1.11 o 
   5   3   3       51.57       58.13      1.21 o 
   6   3   3       29.28       30.07      1.41 o 
   7   3   3       32.46       33.13      1.74 o 
   8   3   3       81.89       88.11      4.26 o 
   9   3   3        0.67        1.14      0.73 o 
  10   3   3        1.28        0.58      0.79 o 
  11   3   3        0.19        0.46      1.13 o 
 -12   4   3        0.70        1.26      0.80 o 
 -11   4   3        0.01        0.10      0.65 o 
 -10   4   3        7.60        4.81      1.43 o 
  -9   4   3        3.51        3.59      0.81 o 
  -8   4   3       29.72       35.88      1.46 o 
  -7   4   3       74.98       74.04      2.13 o 
  -6   4   3        7.91        9.59      0.93 o 
  -5   4   3       45.49       43.58      1.93 o 
  -4   4   3      625.68      612.70     11.51 o 
  -3   4   3      245.01      271.21      5.24 o 
  -2   4   3      277.57      305.92      5.32 o 
  -1   4   3       11.49       23.68      1.38 o 
   0   4   3       60.82       60.92      1.48 o 
   1   4   3     1086.61     1059.44     15.89 o 
   2   4   3      381.65      353.57      3.86 o 
   3   4   3      168.18      171.24      2.92 o 
   4   4   3       76.41       79.78      1.83 o 
   5   4   3       30.44       32.09      1.34 o 
   6   4   3        8.14        7.42      0.92 o 
   7   4   3       43.58       42.29      1.45 o 
   8   4   3       12.94       16.32      1.22 o 
   9   4   3        1.24        0.95      0.61 o 
  10   4   3        0.01        0.11      0.94 o 
  11   4   3        2.83        4.22      1.39 o 
 -12   5   3        0.37        2.03      1.09 o 
 -11   5   3        1.20        0.62      0.67 o 
 -10   5   3        0.08        0.20      0.71 o 
  -9   5   3        6.08        7.90      1.07 o 
  -8   5   3      116.98      134.21      3.47 o 
  -7   5   3      214.01      220.27      4.02 o 
  -6   5   3       44.31       43.18      1.38 o 
  -5   5   3       68.77       66.40      2.16 o 
  -4   5   3        1.10        4.16      0.92 o 
  -3   5   3       32.51       29.29      1.59 o 
  -2   5   3       13.02       12.76      0.98 o 
  -1   5   3       68.50       55.40      1.37 o 
   0   5   3      118.54       96.84      1.57 o 
   1   5   3      252.69      230.19      5.32 o 
   2   5   3     1082.68     1033.53     16.29 o 
   3   5   3      113.45      117.74      2.21 o 
   4   5   3        2.60        3.00      0.57 o 
   5   5   3        6.40        6.84      0.87 o 
   6   5   3        9.74        8.78      0.87 o 
   7   5   3        8.85       10.13      1.10 o 
   8   5   3       12.35       14.76      1.18 o 
   9   5   3        2.05        1.56      0.84 o 
  10   5   3        0.01        0.17      0.69 o 
  11   5   3        2.90        4.70      1.52 o 
 -12   6   3        0.40        0.41      0.77 o 
 -11   6   3        2.84        1.37      0.81 o 
 -10   6   3        0.26        1.97      0.78 o 
  -9   6   3        1.03        0.58      0.84 o 
  -8   6   3        0.02        0.10      0.80 o 
  -7   6   3        2.17        2.42      0.69 o 
  -6   6   3        6.97        6.81      1.05 o 
  -5   6   3        6.74        4.53      0.74 o 
  -4   6   3       27.28       24.66      1.50 o 
  -3   6   3      611.78      673.34     10.98 o 
  -2   6   3      134.41      156.93      3.01 o 
  -1   6   3       33.43       47.41      1.33 o 
   0   6   3       57.53       50.93      1.22 o 
   1   6   3       14.06       21.75      0.82 o 
   2   6   3       59.54       54.99      1.18 o 
   3   6   3       24.83       26.44      1.19 o 
   4   6   3        1.53        1.99      0.55 o 
   5   6   3       12.80       13.98      1.21 o 
   6   6   3        0.05       -0.23      0.57 o 
   7   6   3      156.60      160.57      3.52 o 
   8   6   3       10.04        9.63      1.22 o 
   9   6   3        0.00        1.07      0.85 o 
  10   6   3        4.90        5.07      1.09 o 
 -11   7   3        5.06        4.89      1.03 o 
 -10   7   3        2.28        3.60      1.03 o 
  -9   7   3        2.66        0.97      0.94 o 
  -8   7   3       49.00       48.77      1.77 o 
  -7   7   3        6.17        7.42      1.04 o 
  -6   7   3        0.34        0.86      0.78 o 
  -5   7   3       12.32       15.98      1.15 o 
  -4   7   3       46.16       49.30      1.63 o 
  -3   7   3       18.96       15.52      0.91 o 
  -2   7   3      153.45      161.71      3.03 o 
  -1   7   3       40.26       37.99      1.16 o 
   0   7   3       39.48       43.80      1.29 o 
   1   7   3        4.52        5.49      0.49 o 
   2   7   3      250.27      261.13      4.02 o 
   3   7   3        0.40        1.68      0.50 o 
   4   7   3       19.01       18.60      1.16 o 
   5   7   3        5.08        4.65      1.16 o 
   6   7   3        2.22        1.20      1.00 o 
   7   7   3       34.29       39.23      2.15 o 
   8   7   3        0.59        1.79      1.19 o 
   9   7   3        0.09        0.52      0.89 o 
  10   7   3        8.12        9.67      1.93 o 
 -11   8   3        0.07        1.15      0.95 o 
 -10   8   3        5.44        4.96      1.67 o 
  -9   8   3       11.60        9.43      2.13 o 
  -8   8   3       13.12       14.87      1.50 o 
  -7   8   3       40.80       37.84      2.88 o 
  -6   8   3       12.11       14.46      1.41 o 
  -5   8   3       40.17       45.98      2.02 o 
  -4   8   3        1.18        0.40      0.55 o 
  -3   8   3       88.69       78.38      2.02 o 
  -2   8   3        0.03        0.08      0.61 o 
  -1   8   3       96.86       78.96      1.96 o 
   0   8   3        1.13        0.63      0.46 o 
   1   8   3      115.89      120.16      2.26 o 
   2   8   3        1.78        0.90      0.42 o 
   3   8   3      117.78      116.82      1.90 o 
   4   8   3      121.69      124.94      2.27 o 
   5   8   3        6.92        6.32      1.06 o 
   6   8   3        5.04        4.03      1.16 o 
   7   8   3        4.03        3.06      0.96 o 
   8   8   3        1.10        0.45      0.76 o 
   9   8   3        0.12       -0.11      1.58 o 
  10   8   3        1.80        0.78      1.47 o 
 -10   9   3        9.41       10.20      1.73 o 
  -9   9   3        7.84        8.13      1.64 o 
  -8   9   3        0.10        0.23      0.73 o 
  -7   9   3       77.37       86.40      3.11 o 
  -6   9   3       55.28       62.72      2.92 o 
  -5   9   3       11.09       13.13      1.19 o 
  -4   9   3       31.43       29.98      1.71 o 
  -3   9   3        0.11        0.09      0.39 o 
  -2   9   3       54.84       53.94      1.83 o 
  -1   9   3      136.81      137.61      3.02 o 
   0   9   3      112.65      109.21      2.60 o 
   1   9   3      276.52      281.79      4.85 o 
   2   9   3        4.34        4.62      0.72 o 
   3   9   3       10.24       13.26      0.82 o 
   4   9   3       67.39       64.02      1.51 o 
   5   9   3       12.02        8.81      2.20 o 
   6   9   3        1.39        0.77      1.13 o 
   7   9   3        1.02        2.01      1.55 o 
   8   9   3        4.45        4.99      1.29 o 
   9   9   3        0.13       -0.88      1.22 o 
 -10  10   3        4.05        4.27      1.40 o 
  -9  10   3        1.74        0.93      0.95 o 
  -8  10   3        0.55        0.28      0.68 o 
  -7  10   3        0.67        0.02      0.68 o 
  -6  10   3       28.60       26.77      1.59 o 
  -5  10   3       88.49      100.44      3.07 o 
  -4  10   3        7.95        7.36      1.36 o 
  -3  10   3        9.15       10.15      0.99 o 
  -2  10   3       16.46       18.73      1.26 o 
  -1  10   3      193.57      182.36      3.69 o 
   0  10   3       27.18       24.30      1.28 o 
   1  10   3        9.27       10.58      0.94 o 
   2  10   3       17.46       16.04      0.99 o 
   3  10   3       12.90       14.09      0.89 o 
   4  10   3        2.57        2.55      0.55 o 
   5  10   3       12.11       13.03      1.42 o 
   6  10   3        1.79        0.62      0.80 o 
   7  10   3        1.76        2.30      1.08 o 
   8  10   3        0.36       -0.28      0.91 o 
   9  10   3        0.88        1.98      2.01 o 
  -9  11   3        5.99        3.81      1.06 o 
  -8  11   3        7.15        6.04      1.17 o 
  -7  11   3       15.11       14.53      2.82 o 
  -6  11   3       46.51       52.12      2.12 o 
  -5  11   3      129.47      139.76      3.79 o 
  -4  11   3        0.43        0.51      0.85 o 
  -3  11   3        0.86        1.00      0.63 o 
  -2  11   3        0.22        0.73      0.73 o 
  -1  11   3       51.56       59.38      1.95 o 
   0  11   3      170.74      171.48      3.84 o 
   1  11   3       47.46       50.28      1.75 o 
   2  11   3       38.10       35.30      1.41 o 
   3  11   3        4.84        4.86      0.75 o 
   4  11   3       26.84       27.30      1.12 o 
   5  11   3       12.57       13.07      0.75 o 
   6  11   3       16.04       16.04      1.48 o 
   7  11   3        2.30        3.20      1.15 o 
   8  11   3        4.36        9.13      1.51 o 
  -9  12   3        0.02       -0.49      1.09 o 
  -8  12   3        1.59        0.08      0.78 o 
  -7  12   3        0.16        0.06      0.78 o 
  -6  12   3        0.67        0.93      1.06 o 
  -5  12   3       14.62       16.95      1.42 o 
  -4  12   3        0.31        0.66      0.76 o 
  -3  12   3       34.60       38.95      1.96 o 
  -2  12   3        7.71        6.21      1.05 o 
  -1  12   3       45.63       49.01      1.78 o 
   0  12   3       22.87       21.60      1.17 o 
   1  12   3        0.18        0.51      0.58 o 
   2  12   3        5.64        5.43      0.73 o 
   3  12   3        3.09        2.41      0.85 o 
   4  12   3        4.12        3.16      0.94 o 
   5  12   3        6.93        7.51      1.48 o 
   6  12   3        0.91        0.20      1.29 o 
   7  12   3        0.07        1.45      1.46 o 
  -8  13   3        0.08       -0.24      0.67 o 
  -7  13   3        0.62        0.06      0.75 o 
  -6  13   3        5.60        4.96      1.65 o 
  -5  13   3       21.02       17.83      3.44 o 
  -4  13   3        8.72        9.29      1.85 o 
  -3  13   3        0.21       -0.59      0.97 o 
  -2  13   3       18.23       19.45      1.54 o 
  -1  13   3       10.12       10.37      1.14 o 
   0  13   3       21.55       22.47      1.53 o 
   1  13   3        0.90        1.18      0.66 o 
   2  13   3        0.09        0.47      0.58 o 
   3  13   3       17.19       17.80      1.96 o 
   4  13   3        0.15        0.00      0.54 o 
   5  13   3        4.00        5.44      1.90 o 
   6  13   3        0.52       -1.32      1.52 o 
  -7  14   3        1.44        0.81      0.85 o 
  -6  14   3        0.45        1.42      0.92 o 
  -5  14   3        1.51        0.18      0.89 o 
  -4  14   3        8.41        5.94      1.62 o 
  -3  14   3       15.64       14.84      1.64 o 
  -2  14   3        0.11        0.33      0.79 o 
  -1  14   3       16.48       19.45      1.70 o 
   0  14   3        0.18        0.49      0.72 o 
   1  14   3        1.13        1.15      0.85 o 
   2  14   3        1.54        1.58      0.74 o 
   3  14   3        1.43        2.05      0.87 o 
   4  14   3        1.15        1.82      1.46 o 
   5  14   3        0.59        1.32      1.70 o 
  -5  15   3        1.81        1.28      1.17 o 
  -4  15   3       10.36       10.35      2.33 o 
  -3  15   3        0.83        0.57      0.93 o 
  -2  15   3       13.41       14.37      1.92 o 
  -1  15   3        0.00       -0.92      0.92 o 
   0  15   3       10.02       12.29      1.33 o 
   1  15   3        0.10        0.93      0.69 o 
   2  15   3        6.35        5.23      1.64 o 
   3  15   3        0.53        1.30      0.99 o 
   4  15   3        2.25        2.48      1.69 o 
  -3  16   3        1.25        1.78      1.40 o 
  -2  16   3        0.42        0.18      0.74 o 
  -1  16   3        0.64        1.19      1.33 o 
   0  16   3        0.83        0.52      0.89 o 
   1  16   3        2.07        2.74      1.42 o 
   2  16   3        0.10        0.04      0.74 o 
 -12   0   4        0.68        2.92      3.75 o 
 -11   0   4        0.39        0.75      1.18 o 
 -10   0   4        2.64        4.55      1.85 o 
  -9   0   4       14.26       11.66      2.99 o 
  -8   0   4        4.54        2.64      2.15 o 
  -7   0   4      343.97      367.12     12.19 o 
  -6   0   4      668.71      685.85     20.42 o 
  -5   0   4       41.79       46.29      5.08 o 
  -4   0   4       14.69       14.38      2.05 o 
  -3   0   4       96.33       72.87      5.32 o 
  -2   0   4      513.93      504.93     17.52 o 
  -1   0   4     1110.63     1056.05     15.86 o 
   0   0   4        4.76       10.06      0.84 o 
   1   0   4      174.64      218.47      3.89 o 
   2   0   4      185.99      192.00      3.23 o 
   3   0   4       38.93       34.46      1.17 o 
   4   0   4      471.31      572.16      8.97 o 
   5   0   4       62.08       63.87      2.18 o 
   6   0   4       66.55       73.97      1.81 o 
   7   0   4       32.49       31.42      2.78 o 
   8   0   4        1.84        0.86      0.78 o 
   9   0   4       58.64       79.64      7.25 o 
 -12   1   4        7.72       12.62      3.86 o 
 -11   1   4        2.19        0.77      0.99 o 
 -10   1   4       13.10        8.37      2.15 o 
  -9   1   4       22.68       24.92      2.12 o 
  -8   1   4       29.47       31.13      2.59 o 
  -7   1   4       88.66       93.42      4.60 o 
  -6   1   4      414.14      428.83     10.28 o 
  -5   1   4      308.75      324.56      6.99 o 
  -4   1   4        0.01        0.53      1.02 o 
  -3   1   4      161.83      156.98      3.27 o 
  -2   1   4       36.55       33.02      0.83 o 
  -1   1   4      751.64      750.13     10.33 o 
   0   1   4      457.90      464.43      5.46 o 
   1   1   4       80.92       78.13      1.43 o 
   2   1   4        0.49        0.15      0.28 o 
   3   1   4       84.92       79.66      1.93 o 
   4   1   4        1.07        0.86      0.26 o 
   5   1   4       11.17       13.35      0.43 o 
   6   1   4        0.13        0.01      0.17 o 
   7   1   4        5.04        4.05      0.80 o 
   8   1   4        0.16       -0.16      0.60 o 
   9   1   4        2.57        2.66      0.94 o 
 -12   2   4        2.56        2.85      1.85 o 
 -11   2   4        4.44        3.23      1.57 o 
 -10   2   4        0.17        0.27      1.09 o 
  -9   2   4       16.41       14.58      1.04 o 
  -8   2   4        4.50        2.45      0.63 o 
  -7   2   4      213.58      224.37      4.60 o 
  -6   2   4      168.82      170.11      2.99 o 
  -5   2   4       22.90       22.84      2.19 o 
  -4   2   4      132.81      136.50      7.80 o 
  -3   2   4        4.32        4.39      0.41 o 
  -2   2   4        1.96        2.10      0.48 o 
  -1   2   4        0.65        0.46      0.34 o 
   0   2   4       53.17       65.55      1.52 o 
   1   2   4      689.93      613.59      7.90 o 
   2   2   4      353.19      377.15      4.70 o 
   3   2   4        7.72        6.37      0.46 o 
   4   2   4      134.09      125.65      2.01 o 
   5   2   4       24.44       20.04      1.10 o 
   6   2   4        1.60        0.92      0.55 o 
   7   2   4       26.55       27.25      1.43 o 
   8   2   4       34.62       35.41      2.14 o 
   9   2   4       15.58       15.16      1.75 o 
  10   2   4        2.84        5.68      3.38 o 
 -12   3   4        0.66        0.26      1.03 o 
 -11   3   4        0.57        0.50      0.89 o 
 -10   3   4        0.05       -0.01      0.58 o 
  -9   3   4        1.01        0.53      0.67 o 
  -8   3   4        0.00        0.16      0.44 o 
  -7   3   4       43.45       43.90      1.28 o 
  -6   3   4        3.29        2.80      0.43 o 
  -5   3   4      101.01       99.70      2.48 o 
  -4   3   4      427.38      421.13      8.50 o 
  -3   3   4        0.10        4.37      1.13 o 
  -2   3   4      376.79      361.58      4.74 o 
  -1   3   4       53.72       49.27      1.02 o 
   0   3   4      149.73      143.69      2.23 o 
   1   3   4      934.29      884.58     11.35 o 
   2   3   4       51.24       57.98      1.18 o 
   3   3   4       86.86       99.23      2.37 o 
   4   3   4        8.64        9.20      0.78 o 
   5   3   4       11.70       12.64      1.02 o 
   6   3   4        0.01       -0.25      0.45 o 
   7   3   4        6.41        7.94      1.40 o 
   8   3   4       51.19       63.38      9.41 o 
   9   3   4        7.81        8.28      1.18 o 
  10   3   4        2.80        2.51      1.31 o 
 -12   4   4        0.00       -0.16      1.08 o 
 -11   4   4        0.09       -0.91      1.53 o 
 -10   4   4        0.00       -0.21      0.45 o 
  -9   4   4        3.54        2.55      0.71 o 
  -8   4   4       10.97        9.23      0.84 o 
  -7   4   4      106.87      121.37      3.29 o 
  -6   4   4      184.27      194.72      3.81 o 
  -5   4   4       20.95       21.51      2.09 o 
  -4   4   4       44.26       46.84      2.34 o 
  -3   4   4        3.87        2.12      0.74 o 
  -2   4   4      333.37      365.24      6.75 o 
  -1   4   4      123.99      116.15      2.19 o 
   0   4   4       66.10       66.02      1.32 o 
   1   4   4       77.39       70.16      1.42 o 
   2   4   4      329.12      349.23      6.62 o 
   3   4   4      153.17      156.83      2.71 o 
   4   4   4       18.10       20.04      1.15 o 
   5   4   4       11.84        9.47      0.99 o 
   6   4   4       22.44       22.89      1.47 o 
   7   4   4       21.86       15.85      1.57 o 
   8   4   4       59.16       66.68      3.33 o 
   9   4   4        0.93        0.67      0.94 o 
  10   4   4        3.64        2.77      1.27 o 
 -12   5   4        0.39        1.01      1.25 o 
 -11   5   4        4.38        4.93      3.16 o 
 -10   5   4        2.18        1.52      0.80 o 
  -9   5   4        3.23        4.60      1.12 o 
  -8   5   4      240.22      238.41      4.82 o 
  -7   5   4        7.73        8.01      0.76 o 
  -6   5   4        2.68        3.13      0.67 o 
  -5   5   4       43.13       48.35      2.40 o 
  -4   5   4       89.26      101.03      3.54 o 
  -3   5   4        2.62        5.00      1.17 o 
  -2   5   4      112.19      105.17      2.87 o 
  -1   5   4       44.45       39.00      1.51 o 
   0   5   4        1.53        1.56      0.59 o 
   1   5   4        3.45        3.79      0.41 o 
   2   5   4      288.34      285.03      5.55 o 
   3   5   4       12.40       14.79      1.21 o 
   4   5   4        7.83        7.29      0.81 o 
   5   5   4       23.93       25.01      1.28 o 
   6   5   4        7.09        6.92      0.83 o 
   7   5   4        4.25        3.94      1.11 o 
   8   5   4        0.59        1.47      0.85 o 
   9   5   4        2.65        2.93      1.02 o 
  10   5   4        0.49       -0.76      0.81 o 
 -11   6   4        0.26        1.42      1.59 o 
 -10   6   4        0.08       -0.19      0.65 o 
  -9   6   4        2.84        2.49      0.85 o 
  -8   6   4       33.85       30.98      1.85 o 
  -7   6   4       19.41       18.00      3.63 o 
  -6   6   4        1.18        1.52      0.85 o 
  -5   6   4        0.01        0.20      0.58 o 
  -4   6   4       14.33       14.46      1.52 o 
  -3   6   4      268.09      277.71      6.09 o 
  -2   6   4        2.15        2.35      0.62 o 
  -1   6   4        2.86        3.41      0.77 o 
   0   6   4      176.73      161.10      3.38 o 
   1   6   4       92.67      100.37      2.10 o 
   2   6   4      510.73      528.14      7.13 o 
   3   6   4       33.98       26.89      1.60 o 
   4   6   4        8.27        9.56      0.88 o 
   5   6   4       22.86       23.99      1.59 o 
   6   6   4        1.29        1.67      0.69 o 
   7   6   4        8.26        7.73      1.18 o 
   8   6   4        7.23        7.11      1.30 o 
   9   6   4        1.88        2.35      1.11 o 
  10   6   4        0.43        0.62      1.02 o 
 -11   7   4        0.01        1.42      2.00 o 
 -10   7   4        9.24       10.08      1.13 o 
  -9   7   4       11.35       10.39      1.39 o 
  -8   7   4       56.07       63.08      3.01 o 
  -7   7   4       54.23       53.90      1.94 o 
  -6   7   4       75.98       70.32      2.84 o 
  -5   7   4        0.59       -0.43      0.74 o 
  -4   7   4        0.29        0.47      0.63 o 
  -3   7   4        0.22       -0.03      0.42 o 
  -2   7   4       83.94       77.67      1.96 o 
  -1   7   4       49.87       56.79      1.85 o 
   0   7   4       66.49       54.70      1.65 o 
   1   7   4       28.74       28.05      1.10 o 
   2   7   4       53.60       48.75      1.38 o 
   3   7   4      295.95      292.45      4.53 o 
   4   7   4        0.17        0.35      0.72 o 
   5   7   4        5.71        5.29      1.29 o 
   6   7   4        2.14        2.10      0.85 o 
   7   7   4        0.18        1.49      0.91 o 
   8   7   4        7.52        8.32      1.47 o 
   9   7   4        0.00       -0.13      0.75 o 
 -11   8   4        2.79        4.04      2.38 o 
 -10   8   4        2.01        1.37      0.92 o 
  -9   8   4        6.74        7.28      1.43 o 
  -8   8   4       26.95       31.05      2.03 o 
  -7   8   4       15.01       16.43      2.08 o 
  -6   8   4        2.88        3.72      1.14 o 
  -5   8   4       74.66       71.96      2.54 o 
  -4   8   4       20.49       20.06      1.33 o 
  -3   8   4        2.68        1.90      0.68 o 
  -2   8   4        3.93        4.02      0.93 o 
  -1   8   4        1.81        1.85      0.58 o 
   0   8   4      185.36      180.09      3.35 o 
   1   8   4       96.75       94.86      2.28 o 
   2   8   4      223.00      223.97      4.04 o 
   3   8   4       78.86       75.83      2.06 o 
   4   8   4        0.61        1.12      0.88 o 
   5   8   4        0.33       -0.52      0.60 o 
   6   8   4        8.20        8.59      1.14 o 
   7   8   4        0.00        1.09      1.73 o 
   8   8   4        0.42        0.72      0.95 o 
   9   8   4        0.66        2.39      1.33 o 
 -10   9   4        0.03        0.10      0.74 o 
  -9   9   4        0.27        0.41      0.63 o 
  -8   9   4        7.18        6.73      1.20 o 
  -7   9   4       18.17       19.42      1.72 o 
  -6   9   4       17.97       17.99      1.92 o 
  -5   9   4        5.00        6.00      1.49 o 
  -4   9   4       64.67       67.15      2.48 o 
  -3   9   4        8.86        9.17      0.91 o 
  -2   9   4      146.70      162.35      3.75 o 
  -1   9   4        2.99        1.46      0.74 o 
   0   9   4       54.69       60.85      2.04 o 
   1   9   4        9.02        9.69      0.98 o 
   2   9   4       20.58       23.73      1.19 o 
   3   9   4       84.28       85.02      2.15 o 
   4   9   4        7.21        6.79      1.03 o 
   5   9   4        4.08        3.45      1.00 o 
   6   9   4       13.23       12.17      1.45 o 
   7   9   4        0.66        1.79      1.17 o 
   8   9   4        0.50        0.05      0.96 o 
 -10  10   4        5.53        4.45      1.59 o 
  -9  10   4        8.20        3.38      2.41 o 
  -8  10   4        1.17        0.99      0.85 o 
  -7  10   4        5.98        4.35      1.52 o 
  -6  10   4        9.85        8.91      1.86 o 
  -5  10   4        0.84        0.41      0.93 o 
  -4  10   4        7.27        5.63      1.12 o 
  -3  10   4       49.57       49.82      1.93 o 
  -2  10   4       59.66       63.85      2.42 o 
  -1  10   4       17.95       18.94      1.50 o 
   0  10   4       65.21       70.40      2.19 o 
   1  10   4       79.09       76.77      2.19 o 
   2  10   4       26.78       26.28      1.17 o 
   3  10   4        0.03       -0.50      0.65 o 
   4  10   4        6.05        3.84      1.21 o 
   5  10   4       24.02       25.65      1.84 o 
   6  10   4        3.94        4.37      1.14 o 
   7  10   4        2.73        2.19      1.33 o 
   8  10   4        5.37        6.19      1.64 o 
  -9  11   4        4.09        1.01      1.09 o 
  -8  11   4        0.62        0.18      0.74 o 
  -7  11   4        9.89        9.65      2.77 o 
  -6  11   4        1.26        1.77      1.24 o 
  -5  11   4        5.58        4.15      1.32 o 
  -4  11   4       11.61       11.50      1.44 o 
  -3  11   4       15.70       18.48      1.41 o 
  -2  11   4       21.30       22.72      1.75 o 
  -1  11   4       63.45       59.02      2.15 o 
   0  11   4       10.77       12.11      1.19 o 
   1  11   4        4.19        4.59      1.07 o 
   2  11   4        9.06       10.34      1.08 o 
   3  11   4        1.88        1.31      0.89 o 
   4  11   4       24.26       19.38      1.52 o 
   5  11   4        0.38        0.57      1.07 o 
   6  11   4        0.85        0.71      1.33 o 
   7  11   4        0.98       -0.28      1.51 o 
  -8  12   4        0.04       -0.46      0.74 o 
  -7  12   4       11.71       11.88      4.38 o 
  -6  12   4       13.00       14.64      3.31 o 
  -5  12   4       39.49       43.28      2.17 o 
  -4  12   4       22.72       27.22      1.95 o 
  -3  12   4       26.94       26.13      2.10 o 
  -2  12   4       12.59       13.58      1.26 o 
  -1  12   4        1.25        0.77      0.60 o 
   0  12   4        0.64        0.41      0.65 o 
   1  12   4        0.00        0.25      0.62 o 
   2  12   4       13.85       13.97      1.00 o 
   3  12   4        0.72        0.91      0.61 o 
   4  12   4        4.50        5.34      1.62 o 
   5  12   4        3.04        4.50      1.53 o 
   6  12   4        0.13       -0.65      1.58 o 
  -7  13   4        0.28       -0.22      1.09 o 
  -6  13   4        4.20        2.96      1.46 o 
  -5  13   4       19.19       23.99      4.43 o 
  -4  13   4       39.34       42.01      2.40 o 
  -3  13   4        1.85        1.60      0.96 o 
  -2  13   4        3.16        2.93      0.88 o 
  -1  13   4        3.08        2.81      0.86 o 
   0  13   4        0.00       -0.10      0.50 o 
   1  13   4       15.80       15.33      1.53 o 
   2  13   4        1.73        1.20      0.69 o 
   3  13   4        7.18        5.71      0.94 o 
   4  13   4        2.06        4.46      1.41 o 
   5  13   4        4.59        4.25      1.43 o 
  -6  14   4        6.83        4.24      1.66 o 
  -5  14   4        3.24        1.43      1.28 o 
  -4  14   4       20.07       25.22      2.15 o 
  -3  14   4        0.17       -0.67      1.04 o 
  -2  14   4        6.02        5.78      1.12 o 
  -1  14   4       12.27       13.77      1.87 o 
   0  14   4        5.66        5.71      1.21 o 
   1  14   4        6.77        5.50      0.95 o 
   2  14   4        1.75        1.08      0.91 o 
   3  14   4        2.43        2.93      1.60 o 
   4  14   4        0.25        1.59      2.00 o 
  -4  15   4       13.96       14.51      1.96 o 
  -3  15   4        0.21        0.83      1.00 o 
  -2  15   4        2.41        3.10      1.13 o 
  -1  15   4        1.86        1.55      1.08 o 
   0  15   4        0.00        0.36      0.74 o 
   1  15   4        0.20        0.38      0.99 o 
   2  15   4        0.08        0.66      1.08 o 
 -12   1   5        0.39        0.13      1.26 o 
 -11   1   5        2.04        2.08      1.44 o 
 -10   1   5        0.73       -0.34      0.94 o 
  -9   1   5        0.71       -0.08      0.85 o 
  -8   1   5       30.47       33.41      2.09 o 
  -7   1   5        2.66        2.84      1.50 o 
  -6   1   5        8.41        8.58      2.48 o 
  -5   1   5      109.18      116.32      5.90 o 
  -4   1   5       16.14       12.75      1.62 o 
  -3   1   5       12.08       18.99      0.87 o 
  -2   1   5        4.91        3.73      0.56 o 
  -1   1   5      123.70      133.96      2.36 o 
   0   1   5       55.00       48.97      1.25 o 
   1   1   5       48.35       39.21      1.30 o 
   2   1   5       27.58       15.68      0.72 o 
   3   1   5       18.07       23.65      1.63 o 
   4   1   5       67.55       74.29      1.18 o 
   5   1   5        6.31        5.19      0.43 o 
   6   1   5        9.25        7.30      0.43 o 
   7   1   5        0.45        0.73      0.57 o 
   8   1   5        3.94        1.71      0.84 o 
   9   1   5       27.23       33.37      4.02 o 
 -12   2   5        6.09        5.30      3.38 o 
 -11   2   5        8.20        7.37      3.89 o 
 -10   2   5        7.14        3.75      1.85 o 
  -9   2   5       10.27       10.44      1.75 o 
  -8   2   5        0.13       -0.11      1.06 o 
  -7   2   5      292.85      306.86      8.26 o 
  -6   2   5       87.95       95.62      4.86 o 
  -5   2   5      149.43      167.47      5.12 o 
  -4   2   5       46.91       50.92      1.27 o 
  -3   2   5        0.87        1.23      0.35 o 
  -2   2   5      285.72      323.06      4.81 o 
  -1   2   5       25.26       24.72      0.94 o 
   0   2   5      189.91      203.31      3.35 o 
   1   2   5       36.76       45.10      1.28 o 
   2   2   5        7.89        8.11      0.69 o 
   3   2   5       55.44       58.48      1.62 o 
   4   2   5        5.25        6.31      0.42 o 
   5   2   5       18.30       19.92      0.82 o 
   6   2   5        0.08        0.02      0.51 o 
   7   2   5        0.16        0.52      0.59 o 
   8   2   5        5.96        4.57      1.16 o 
 -12   3   5        2.74        1.67      1.55 o 
 -11   3   5        0.01        0.96      1.25 o 
 -10   3   5        0.81       -0.37      1.14 o 
  -9   3   5        1.17       -0.11      0.92 o 
  -8   3   5        0.31       -0.21      1.11 o 
  -7   3   5      195.52      215.07      5.95 o 
  -6   3   5      100.16      105.98      4.33 o 
  -5   3   5        4.76        4.91      0.67 o 
  -4   3   5       22.62       24.83      0.74 o 
  -3   3   5        0.62        0.94      0.39 o 
  -2   3   5       76.39       77.76      1.62 o 
  -1   3   5       42.37       44.88      1.20 o 
   0   3   5       21.15       19.25      0.96 o 
   1   3   5       30.37       30.79      1.06 o 
   2   3   5       35.83       38.23      0.98 o 
   3   3   5       90.88       86.59      1.60 o 
   4   3   5        0.12        0.52      0.60 o 
   5   3   5        2.50        4.73      1.16 o 
   6   3   5        2.25        2.59      0.72 o 
   7   3   5        9.68        7.55      2.12 o 
   8   3   5        0.19       -1.23      1.86 o 
   9   3   5        0.28       -0.73      1.05 o 
 -11   4   5        0.84       -0.16      1.02 o 
 -10   4   5        0.01        0.70      1.28 o 
  -9   4   5        1.69        0.34      0.46 o 
  -8   4   5       15.30       13.94      1.09 o 
  -7   4   5       91.52       87.25      3.42 o 
  -6   4   5       23.90       27.34      3.37 o 
  -5   4   5      115.52      115.18      3.41 o 
  -4   4   5      100.04      104.78      1.81 o 
  -3   4   5        3.68        2.58      0.56 o 
  -2   4   5        5.83        5.52      0.66 o 
  -1   4   5        0.99        1.30      0.42 o 
   0   4   5       41.39       48.71      1.25 o 
   1   4   5       32.85       32.75      0.97 o 
   2   4   5        0.13       -0.15      0.33 o 
   3   4   5      350.19      346.89      8.94 o 
   4   4   5        0.12        0.31      0.51 o 
   5   4   5        4.12        4.68      0.93 o 
   6   4   5       11.94       12.36      3.26 o 
   7   4   5       10.54        3.84      2.48 o 
   8   4   5       30.49       30.96      1.75 o 
   9   4   5        1.97        0.71      1.13 o 
 -11   5   5        0.50        1.03      1.52 o 
 -10   5   5       16.36       21.71      3.50 o 
  -9   5   5        4.67        3.08      1.35 o 
  -8   5   5        2.45        1.49      0.51 o 
  -7   5   5        0.09        0.18      0.33 o 
  -6   5   5        9.41        9.35      0.86 o 
  -5   5   5        4.55        5.70      1.17 o 
  -4   5   5        4.71        4.63      1.06 o 
  -3   5   5      209.20      240.41      5.68 o 
  -2   5   5        5.45        6.47      0.91 o 
  -1   5   5        3.48        4.39      0.59 o 
   0   5   5        8.39        9.55      0.86 o 
   1   5   5       70.89       68.93      1.75 o 
   2   5   5       48.40       46.03      1.09 o 
   3   5   5      109.76       98.98      2.17 o 
   4   5   5        2.04        1.79      0.87 o 
   5   5   5        0.22        0.98      0.56 o 
   6   5   5        4.41        2.22      1.10 o 
   7   5   5        9.61       11.21      2.73 o 
   8   5   5        0.00       -0.59      0.92 o 
   9   5   5        0.82        0.38      0.96 o 
 -11   6   5        0.17       -0.33      0.98 o 
 -10   6   5       13.88       17.90      3.45 o 
  -9   6   5        0.03        0.19      0.72 o 
  -8   6   5       10.77       10.42      0.93 o 
  -7   6   5       21.06       22.28      4.71 o 
  -6   6   5        0.74        0.06      1.17 o 
  -5   6   5       10.75       10.41      1.38 o 
  -4   6   5       31.46       24.97      1.85 o 
  -3   6   5      169.51      153.78      4.06 o 
  -2   6   5        1.41        0.85      0.69 o 
  -1   6   5       84.09       88.16      2.46 o 
   0   6   5        2.40        3.76      0.49 o 
   1   6   5        7.04        6.55      0.71 o 
   2   6   5      336.14      321.83      5.11 o 
   3   6   5        3.34        2.59      0.29 o 
   4   6   5       22.21       21.94      1.66 o 
   5   6   5        1.52        1.81      0.77 o 
   6   6   5       12.11       11.86      1.39 o 
   7   6   5        2.40        1.46      0.80 o 
   8   6   5        6.71        6.11      1.27 o 
   9   6   5        1.12        1.78      1.15 o 
 -10   7   5        1.15        0.52      1.92 o 
  -9   7   5        6.19        6.92      1.34 o 
  -8   7   5        5.87        4.57      1.56 o 
  -7   7   5        3.48        4.10      1.00 o 
  -6   7   5       10.67       11.93      1.55 o 
  -5   7   5        8.10        9.96      1.37 o 
  -4   7   5        5.60        3.25      1.01 o 
  -3   7   5       13.30       13.92      1.23 o 
  -2   7   5        8.17        9.24      1.22 o 
  -1   7   5      135.28      140.22      3.15 o 
   0   7   5        9.96        9.76      0.88 o 
   1   7   5      146.54      151.14      2.51 o 
   2   7   5       47.19       44.39      1.37 o 
   3   7   5        0.64        0.81      0.21 o 
   4   7   5        1.98        2.41      1.01 o 
   5   7   5       10.20        9.73      1.18 o 
   6   7   5        7.93        6.65      1.26 o 
   7   7   5        4.80        3.82      1.16 o 
   8   7   5        0.00       -0.05      0.85 o 
 -10   8   5        5.67        7.77      2.05 o 
  -9   8   5        1.73        4.26      1.49 o 
  -8   8   5        0.12        0.73      0.94 o 
  -7   8   5       52.26       54.86      3.07 o 
  -6   8   5        6.42        5.68      1.30 o 
  -5   8   5        4.49        2.99      1.16 o 
  -4   8   5        3.17        4.84      1.08 o 
  -3   8   5        2.97        2.43      1.10 o 
  -2   8   5       10.67       12.94      1.69 o 
  -1   8   5       60.94       70.63      2.42 o 
   0   8   5      168.56      164.05      3.55 o 
   1   8   5        0.08        0.21      0.49 o 
   2   8   5        0.17       -0.03      0.36 o 
   3   8   5       16.67       17.74      1.08 o 
   4   8   5        0.06        0.79      0.88 o 
   5   8   5       18.37       16.77      1.61 o 
   6   8   5        2.58        3.30      1.22 o 
   7   8   5        0.01        0.62      1.25 o 
   8   8   5        2.28        2.19      1.04 o 
 -10   9   5        1.68        1.32      1.60 o 
  -9   9   5        2.93        2.57      1.19 o 
  -8   9   5        2.89        2.37      1.04 o 
  -7   9   5        0.82        2.74      1.35 o 
  -6   9   5        7.51        9.00      1.37 o 
  -5   9   5        6.73        5.97      1.31 o 
  -4   9   5       10.01       11.94      1.30 o 
  -3   9   5        2.19        1.81      1.18 o 
  -2   9   5        9.80       10.71      1.63 o 
  -1   9   5       71.56       70.22      2.73 o 
   0   9   5       49.23       52.20      2.12 o 
   1   9   5       11.51       11.72      1.01 o 
   2   9   5        0.03        0.04      0.32 o 
   3   9   5       23.23       22.65      0.78 o 
   4   9   5        6.69        5.30      1.40 o 
   5   9   5        0.02       -0.10      0.83 o 
   6   9   5        0.09        0.28      0.93 o 
   7   9   5        0.56        0.57      0.90 o 
  -9  10   5        2.15        1.55      1.02 o 
  -8  10   5        0.60       -0.91      0.91 o 
  -7  10   5        4.42        4.02      1.29 o 
  -6  10   5       33.38       37.66      2.56 o 
  -5  10   5       18.95       17.74      1.73 o 
  -4  10   5       62.69       69.13      2.61 o 
  -3  10   5        6.20        7.42      1.58 o 
  -2  10   5       30.75       28.65      1.93 o 
  -1  10   5        8.92        9.83      2.94 o 
   0  10   5       10.36       10.17      2.93 o 
   1  10   5       30.70       27.66      1.59 o 
   2  10   5        0.39        0.70      0.69 o 
   3  10   5       11.16       11.76      1.53 o 
   4  10   5       47.90       52.05      3.31 o 
   5  10   5        3.70        5.09      1.56 o 
   6  10   5        1.42        3.61      1.41 o 
   7  10   5        1.68        3.32      1.29 o 
  -8  11   5        0.12       -0.80      1.05 o 
  -7  11   5        3.04        3.60      2.33 o 
  -6  11   5        2.44        1.79      1.59 o 
  -5  11   5        4.71        5.04      1.59 o 
  -4  11   5       10.81       11.46      1.52 o 
  -3  11   5        1.07        1.09      1.10 o 
  -2  11   5        1.23        1.04      0.98 o 
  -1  11   5       47.44       48.24      2.51 o 
   0  11   5        3.90        3.64      1.25 o 
   1  11   5       10.13       10.35      2.08 o 
   2  11   5        1.53        0.70      0.64 o 
   3  11   5       18.54       13.91      5.32 o 
   4  11   5        2.17        2.21      1.07 o 
   5  11   5        1.49        2.43      1.02 o 
   6  11   5        1.50        2.08      1.13 o 
  -7  12   5        0.01        0.29      1.10 o 
  -6  12   5       17.81       13.49      4.17 o 
  -5  12   5       30.29       29.85      2.23 o 
  -4  12   5        0.85        2.11      1.31 o 
  -3  12   5       23.89       28.06      1.65 o 
  -2  12   5       19.72       18.23      1.62 o 
  -1  12   5        0.80        0.27      0.83 o 
   0  12   5       16.79       15.32      4.17 o 
   1  12   5        0.58       -0.40      0.74 o 
   2  12   5        4.28        1.92      1.17 o 
   3  12   5        5.01        1.02      1.40 o 
   4  12   5        9.90       12.96      2.06 o 
   5  12   5        3.44        3.44      1.31 o 
  -6  13   5        0.19        0.49      0.92 o 
  -5  13   5        0.93        0.57      1.12 o 
  -4  13   5        1.23        2.12      1.23 o 
  -3  13   5        0.00        0.15      0.73 o 
  -2  13   5        0.24        0.39      0.76 o 
  -1  13   5       16.24       17.22      1.48 o 
   0  13   5        0.00       -0.25      0.82 o 
   1  13   5        0.43       -0.06      0.68 o 
   2  13   5        0.01        0.23      0.76 o 
   3  13   5        0.88        0.77      1.12 o 
   4  13   5        0.24        0.41      1.53 o 
  -5  14   5        1.61        2.27      1.18 o 
  -4  14   5       19.21       21.67      2.08 o 
  -3  14   5        6.80        4.96      1.82 o 
  -2  14   5        3.70        3.37      1.27 o 
  -1  14   5        4.51        5.77      1.13 o 
   0  14   5        0.16        0.33      0.82 o 
   1  14   5        1.84        0.28      1.08 o 
   2  14   5        0.22        0.00      1.57 o 
  -1  15   5        0.04        1.75      0.91 o 
 -11   0   6       25.24       37.15      3.83 o 
 -10   0   6        1.91        1.34      1.71 o 
  -9   0   6        1.59        0.41      1.74 o 
  -8   0   6        2.02        0.89      1.85 o 
  -7   0   6        4.84        5.66      2.00 o 
  -6   0   6     1407.14     1577.14     72.39 o 
  -5   0   6      150.02      150.83     11.12 o 
  -4   0   6      118.85      133.42      6.77 o 
  -3   0   6        3.14        4.83      2.90 o 
  -2   0   6        0.63        1.69      2.18 o 
  -1   0   6      264.47      265.06      7.06 o 
   0   0   6        6.63        8.15      0.80 o 
   1   0   6       92.87       95.11      2.43 o 
   2   0   6        0.90        0.67      0.97 o 
   3   0   6       34.35       38.25      1.99 o 
   4   0   6      130.30      138.84      3.67 o 
   5   0   6       15.71       18.82      1.37 o 
   6   0   6        3.56        1.91      0.58 o 
 -11   1   6        0.62       -0.25      1.15 o 
 -10   1   6        2.59        2.63      1.84 o 
  -9   1   6        0.01        0.14      1.07 o 
  -8   1   6        4.26        5.00      1.49 o 
  -7   1   6        5.79        3.30      1.58 o 
  -6   1   6      119.04      123.58      5.57 o 
  -5   1   6       33.75       40.68      5.86 o 
  -4   1   6       23.49       25.61      2.26 o 
  -3   1   6        7.31        6.38      1.72 o 
  -2   1   6        0.38        0.91      0.54 o 
  -1   1   6       89.80       94.77      2.37 o 
   0   1   6        6.33        7.56      0.68 o 
   1   1   6        8.99        8.06      0.81 o 
   2   1   6        5.24        4.50      0.70 o 
   3   1   6        0.08       -0.11      0.36 o 
   4   1   6       84.21       94.61      2.09 o 
   5   1   6        4.16        3.59      0.74 o 
   6   1   6        0.05       -0.02      0.21 o 
   7   1   6        0.22        0.00      0.51 o 
   8   1   6        1.02       -0.12      2.05 o 
 -11   2   6        2.53        0.93      1.49 o 
 -10   2   6        1.00       -0.17      1.32 o 
  -9   2   6        3.42        3.53      1.61 o 
  -8   2   6        1.48        1.66      1.58 o 
  -7   2   6        1.77        2.84      2.22 o 
  -6   2   6       41.29       41.82      3.08 o 
  -5   2   6      164.79      172.60      6.01 o 
  -4   2   6       46.23       38.67      1.13 o 
  -3   2   6        0.59        0.41      0.37 o 
  -2   2   6       17.27       17.37      1.07 o 
  -1   2   6        0.09       -0.26      0.52 o 
   0   2   6       95.40       93.84      1.99 o 
   1   2   6       18.90       20.79      1.24 o 
   2   2   6        0.35       -0.03      0.44 o 
   3   2   6       28.98       29.78      3.49 o 
   4   2   6       23.85       23.47      1.63 o 
   5   2   6       29.40       31.99      1.53 o 
   6   2   6        0.01        0.04      0.54 o 
   7   2   6        0.10        0.18      0.64 o 
 -11   3   6        5.57        4.43      2.14 o 
 -10   3   6        0.00        0.00      1.11 o 
  -9   3   6       13.30        3.48      3.18 o 
  -8   3   6        0.19       -0.13      1.10 o 
  -7   3   6       78.26       94.14      4.72 o 
  -6   3   6       26.92       32.46      2.33 o 
  -5   3   6       23.11       24.49      2.58 o 
  -4   3   6       29.26       31.48      1.23 o 
  -3   3   6       12.96       11.49      0.76 o 
  -2   3   6        2.74        0.69      0.59 o 
  -1   3   6       37.79       33.30      1.33 o 
   0   3   6       20.17       20.69      0.99 o 
   1   3   6       22.38       23.81      1.03 o 
   2   3   6       24.11       26.20      1.16 o 
   3   3   6       57.74       59.28      1.40 o 
   4   3   6        8.40        8.89      0.74 o 
   5   3   6        2.97        1.65      1.55 o 
   6   3   6        2.27        1.76      0.87 o 
   7   3   6        0.00        1.14      1.27 o 
 -11   4   6        0.21       -0.60      1.46 o 
 -10   4   6        1.25        0.41      1.35 o 
  -9   4   6        4.30        1.27      1.76 o 
  -8   4   6       23.26       20.21      2.38 o 
  -7   4   6       14.27       16.60      2.70 o 
  -6   4   6       10.14       11.35      1.65 o 
  -5   4   6        3.18        3.26      0.64 o 
  -4   4   6       22.08       24.50      1.10 o 
  -3   4   6       73.66       73.98      1.76 o 
  -2   4   6        1.20        2.60      0.68 o 
  -1   4   6        6.05        6.85      0.93 o 
   0   4   6        9.69       10.81      0.81 o 
   1   4   6        0.27        0.85      0.57 o 
   2   4   6      276.88      282.96      4.56 o 
   3   4   6        0.14        0.22      0.33 o 
   4   4   6        4.46        4.52      1.02 o 
   5   4   6        3.72        3.00      1.07 o 
   6   4   6        0.26        0.07      0.46 o 
   7   4   6        6.01        3.23      0.99 o 
   8   4   6        0.75        0.31      0.83 o 
 -10   5   6        0.72        0.28      1.44 o 
  -9   5   6        7.76        2.90      2.11 o 
  -8   5   6        0.26       -0.64      1.33 o 
  -7   5   6        5.83        5.63      0.57 o 
  -6   5   6        1.25        0.39      0.51 o 
  -5   5   6       20.82       18.72      0.89 o 
  -4   5   6       33.60       33.73      1.29 o 
  -3   5   6        1.65        1.96      0.73 o 
  -2   5   6       11.10       12.70      0.98 o 
  -1   5   6       23.61       25.39      1.15 o 
   0   5   6       43.66       47.30      1.60 o 
   1   5   6      129.07      145.32      2.91 o 
   2   5   6       10.81        9.50      0.78 o 
   3   5   6       45.47       41.65      1.58 o 
   4   5   6       10.48       10.03      1.08 o 
   5   5   6        2.42        1.96      0.96 o 
   6   5   6        1.39        1.34      0.84 o 
   7   5   6        0.44       -0.01      0.79 o 
   8   5   6        2.95        2.16      1.19 o 
 -10   6   6        3.11        1.68      1.65 o 
  -9   6   6       14.01        6.16      5.07 o 
  -8   6   6       30.49       35.06      3.63 o 
  -7   6   6        5.12        4.91      0.54 o 
  -6   6   6       49.16       49.85      2.81 o 
  -5   6   6        3.88        2.39      0.75 o 
  -4   6   6       44.78       45.05      1.51 o 
  -3   6   6      122.40      124.44      2.93 o 
  -2   6   6        2.42        1.49      0.58 o 
  -1   6   6        0.56        0.54      0.57 o 
   0   6   6       38.34       39.42      1.40 o 
   1   6   6      120.37      129.66      2.43 o 
   2   6   6       49.25       48.78      2.36 o 
   3   6   6       15.12       15.59      0.52 o 
   4   6   6       18.83       17.49      1.47 o 
   5   6   6        0.00        0.79      0.92 o 
   6   6   6        0.10        0.00      0.52 o 
   7   6   6        1.62        1.89      1.70 o 
   8   6   6        0.00        0.24      0.85 o 
 -10   7   6        0.32       -0.49      1.51 o 
  -9   7   6        3.91        2.98      3.08 o 
  -8   7   6        0.78       -0.13      1.07 o 
  -7   7   6       13.06       11.16      2.65 o 
  -6   7   6        0.80        1.06      1.59 o 
  -5   7   6       21.62       18.30      2.20 o 
  -4   7   6       39.83       38.35      2.99 o 
  -3   7   6       32.66       30.95      1.77 o 
  -2   7   6        1.71        1.20      0.60 o 
  -1   7   6       13.61       14.43      1.04 o 
   0   7   6        4.23        4.15      0.82 o 
   1   7   6       10.67       12.02      0.88 o 
   2   7   6       44.32       39.70      1.09 o 
   3   7   6       20.61       15.89      0.65 o 
   4   7   6       22.34       22.30      1.91 o 
   5   7   6        0.25        1.00      1.07 o 
   6   7   6        1.17        1.21      0.85 o 
   7   7   6        0.52        1.81      1.16 o 
  -9   8   6        3.23        2.04      1.76 o 
  -8   8   6        1.61        1.42      1.75 o 
  -7   8   6        4.47        4.57      1.61 o 
  -6   8   6        0.43        0.76      1.17 o 
  -5   8   6        8.82        9.80      2.84 o 
  -4   8   6        3.70        3.09      1.61 o 
  -3   8   6       18.14       16.75      1.95 o 
  -2   8   6      117.69      122.16      3.42 o 
  -1   8   6        4.57        2.63      1.05 o 
   0   8   6       39.96       43.62      1.54 o 
   1   8   6        0.11       -0.12      0.39 o 
   2   8   6        6.54        6.54      0.68 o 
   3   8   6       47.92       48.43      2.56 o 
   4   8   6       22.85       24.07      2.17 o 
   5   8   6       13.47       12.32      1.38 o 
   6   8   6        0.60        1.81      0.97 o 
   7   8   6        2.05        3.11      1.58 o 
  -9   9   6        0.40        1.18      1.36 o 
  -8   9   6        0.00        0.37      1.39 o 
  -7   9   6        1.88        3.85      2.13 o 
  -6   9   6        2.27        1.78      1.49 o 
  -5   9   6       14.97       16.28      2.62 o 
  -4   9   6       21.62       22.50      2.16 o 
  -3   9   6       22.97       20.94      2.17 o 
  -2   9   6        5.61        4.08      1.03 o 
  -1   9   6       31.87       29.73      5.09 o 
   0   9   6       36.37       33.45      3.10 o 
   1   9   6        3.49        2.58      0.66 o 
   2   9   6       10.25       10.03      1.12 o 
   3   9   6        6.80        5.32      1.52 o 
   4   9   6        0.02        1.24      0.91 o 
   5   9   6        0.03        1.38      0.99 o 
   6   9   6        3.41        3.14      1.65 o 
  -8  10   6        0.10        1.59      1.51 o 
  -7  10   6        0.84        0.31      1.34 o 
  -6  10   6       19.18       20.58      2.49 o 
  -5  10   6        0.80        1.50      1.39 o 
  -4  10   6        1.87        1.89      1.55 o 
  -3  10   6        0.02       -0.72      1.16 o 
  -2  10   6        0.38        0.32      0.71 o 
  -1  10   6       13.94        9.74      3.63 o 
   0  10   6        2.12        2.19      1.01 o 
   1  10   6        0.26        0.23      0.49 o 
   2  10   6        1.61        1.34      0.59 o 
   3  10   6        2.31        1.96      1.19 o 
   4  10   6        0.47       -0.08      1.28 o 
   5  10   6        1.98        1.92      1.58 o 
  -7  11   6        3.18        2.35      1.23 o 
  -6  11   6        2.72        2.72      1.33 o 
  -5  11   6        0.06        0.16      0.78 o 
  -4  11   6       13.59       16.65      2.54 o 
  -3  11   6        0.24        0.18      0.98 o 
  -2  11   6        0.01        0.65      0.77 o 
  -1  11   6       11.92        5.63      3.55 o 
   0  11   6        4.74        3.43      1.76 o 
   1  11   6        0.31        0.32      0.52 o 
   2  11   6        0.25       -0.24      0.79 o 
   3  11   6        1.91        0.26      1.17 o 
   4  11   6        4.22        3.37      2.08 o 
   5  11   6        0.29        1.22      1.67 o 
  -6  12   6        1.34        1.61      1.23 o 
  -5  12   6        4.88        5.26      1.45 o 
  -4  12   6        1.09        2.04      1.37 o 
  -3  12   6       23.97       28.58      2.82 o 
  -2  12   6        5.06        5.27      1.23 o 
  -1  12   6        0.02       -0.09      0.61 o 
   0  12   6        2.53        0.90      0.79 o 
   1  12   6        0.06        0.01      0.73 o 
   2  12   6        1.51        2.14      2.01 o 
   3  12   6        1.06       -0.31      1.02 o 
  -5  13   6        0.65        1.65      1.76 o 
  -4  13   6        1.29        2.09      1.08 o 
  -3  13   6        8.53        8.00      2.10 o 
  -2  13   6        0.01       -0.62      0.75 o 
  -1  13   6        2.21        2.31      1.35 o 
   0  13   6        2.99        0.97      1.02 o 
   1  13   6        0.21       -0.22      1.06 o 
   2  13   6        3.75        0.83      1.56 o 
 -10   1   7        0.07        0.29      1.58 o 
  -9   1   7        0.01        0.47      1.34 o 
  -8   1   7        1.25        0.62      1.46 o 
  -7   1   7       30.05       36.01      3.62 o 
  -6   1   7        6.54        7.29      2.04 o 
  -5   1   7       43.18       47.87      4.19 o 
  -4   1   7       39.46       44.09      3.53 o 
  -3   1   7       11.64       11.92      2.16 o 
  -2   1   7        1.41        1.37      0.57 o 
  -1   1   7       18.74       18.09      1.27 o 
   0   1   7       30.92       33.45      1.34 o 
   1   1   7        6.65        7.67      0.91 o 
   2   1   7        4.34        3.49      1.11 o 
   3   1   7       19.67       16.29      3.62 o 
   4   1   7        8.90        8.27      0.83 o 
   5   1   7       20.76       17.59      1.52 o 
   7   1   7        0.12       -3.26      3.26 o 
 -10   2   7       11.02       12.56      5.00 o 
  -9   2   7        8.46        5.55      3.10 o 
  -8   2   7        0.27        0.16      1.14 o 
  -7   2   7       11.64        3.33      2.52 o 
  -6   2   7        0.57        0.37      1.61 o 
  -5   2   7       89.45      106.51      4.77 o 
  -4   2   7       23.78       24.83      2.47 o 
  -3   2   7       20.06       17.43      2.26 o 
  -2   2   7       28.65       26.08      1.21 o 
  -1   2   7       37.24       35.43      1.35 o 
   0   2   7        1.17        1.17      0.84 o 
   1   2   7        0.02        0.38      0.65 o 
   2   2   7        0.30        1.79      0.87 o 
   3   2   7       19.49       20.27      1.19 o 
   4   2   7       15.99       16.27      2.02 o 
   5   2   7        1.27        1.53      1.16 o 
   6   2   7        0.12        0.50      1.12 o 
 -10   3   7        3.17        1.70      1.44 o 
  -9   3   7        3.09        1.89      1.82 o 
  -8   3   7       13.61       10.93      4.54 o 
  -7   3   7       17.79       15.32      6.36 o 
  -6   3   7        0.94        1.09      1.35 o 
  -5   3   7      281.96      325.24     10.07 o 
  -4   3   7        7.61        5.39      0.69 o 
  -3   3   7       29.74       32.38      1.33 o 
  -2   3   7        6.98        6.67      0.75 o 
  -1   3   7        1.83        1.96      0.64 o 
   0   3   7       29.62       34.02      1.37 o 
   1   3   7       12.71       15.13      1.28 o 
   2   3   7       50.72       57.98      1.82 o 
   3   3   7       28.84       29.82      1.28 o 
   4   3   7        6.03        5.74      1.05 o 
   5   3   7       11.10       12.39      2.21 o 
   6   3   7        2.62       -0.42      3.57 o 
 -10   4   7        0.46        0.27      2.15 o 
  -9   4   7       10.61       10.85      4.17 o 
  -8   4   7        5.66        4.49      2.62 o 
  -7   4   7        6.66        5.26      2.26 o 
  -6   4   7       12.94       15.18      3.11 o 
  -5   4   7        0.34        0.00      0.44 o 
  -4   4   7       21.57       25.46      1.06 o 
  -3   4   7       23.07       26.23      1.20 o 
  -2   4   7       14.87       16.66      1.30 o 
  -1   4   7        0.09        0.58      0.71 o 
   0   4   7       12.51       12.30      1.25 o 
   1   4   7        1.25        1.89      0.70 o 
   2   4   7        6.57        7.72      0.93 o 
   3   4   7        7.38        7.18      0.87 o 
   4   4   7        0.01        0.25      0.75 o 
   5   4   7        0.08       -0.14      0.71 o 
   6   4   7        3.66        2.94      1.70 o 
   7   4   7        0.30        0.67      0.83 o 
 -10   5   7        4.49        1.87      1.95 o 
  -9   5   7        2.64        3.32      2.35 o 
  -8   5   7        0.92        1.10      2.17 o 
  -7   5   7        5.87        5.87      2.66 o 
  -6   5   7        2.13        1.25      1.41 o 
  -5   5   7        1.33        1.19      0.40 o 
  -4   5   7        6.93        5.65      0.83 o 
  -3   5   7        7.07        5.86      0.91 o 
  -2   5   7       20.75       19.59      1.14 o 
  -1   5   7       24.65       28.70      1.30 o 
   0   5   7        0.04        0.33      0.67 o 
   1   5   7        0.00        0.58      0.63 o 
   2   5   7        7.26       10.70      0.89 o 
   3   5   7       21.04       18.77      1.38 o 
   4   5   7        3.04        2.53      1.55 o 
   5   5   7        0.85        0.75      0.94 o 
   6   5   7       10.42        9.32      3.07 o 
  -9   6   7        0.07        0.21      1.48 o 
  -8   6   7        3.40        2.86      1.84 o 
  -7   6   7        0.90        0.85      1.31 o 
  -6   6   7        1.15        0.20      0.60 o 
  -5   6   7        0.01        0.10      0.51 o 
  -4   6   7        0.22        0.31      0.53 o 
  -3   6   7        3.49        5.47      0.90 o 
  -2   6   7       33.89       34.46      1.74 o 
  -1   6   7        0.68        0.62      0.68 o 
   0   6   7       48.75       53.13      1.64 o 
   1   6   7       36.27       35.82      1.51 o 
   2   6   7        3.81        3.33      0.63 o 
   3   6   7       24.50       23.76      2.34 o 
   4   6   7        5.73        4.49      1.55 o 
   5   6   7        8.61        7.98      2.04 o 
   6   6   7        3.55        3.09      1.62 o 
  -9   7   7        0.06        1.57      1.44 o 
  -8   7   7        0.02        0.01      1.00 o 
  -7   7   7        3.07        1.37      1.46 o 
  -6   7   7        2.97        3.52      1.03 o 
  -5   7   7       24.79       24.89      1.35 o 
  -4   7   7        3.12        3.42      0.94 o 
  -3   7   7        0.02       -0.26      0.75 o 
  -2   7   7       13.07       18.36      1.32 o 
  -1   7   7        0.03        0.27      0.56 o 
   0   7   7       77.01       77.05      2.23 o 
   1   7   7       17.59       17.68      2.26 o 
   2   7   7        0.29        0.16      0.39 o 
   3   7   7       26.07       23.71      1.87 o 
   4   7   7        3.39        2.33      1.23 o 
   5   7   7        0.52        1.36      1.39 o 
   6   7   7        0.91        1.41      0.87 o 
  -8   8   7        0.15       -0.36      1.57 o 
  -7   8   7        0.19        1.18      1.33 o 
  -6   8   7        7.00        6.03      1.14 o 
  -5   8   7       26.15       26.88      3.27 o 
  -4   8   7        6.51        7.06      1.02 o 
  -3   8   7        2.86        3.97      0.86 o 
  -2   8   7        3.87        4.07      0.98 o 
  -1   8   7        8.70        8.44      0.95 o 
   0   8   7        8.02        6.33      1.69 o 
   1   8   7        1.25        1.39      0.71 o 
   2   8   7        0.05        0.50      0.44 o 
   3   8   7        3.66        3.55      1.29 o 
   4   8   7        1.09       -0.24      1.38 o 
   5   8   7        1.17        2.56      1.55 o 
  -7   9   7        0.44        1.84      1.39 o 
  -6   9   7        0.47        0.08      0.78 o 
  -5   9   7        6.58        2.86      1.82 o 
  -4   9   7        0.97        0.21      0.51 o 
  -3   9   7        1.46        1.00      0.75 o 
  -2   9   7       38.67       43.02      1.80 o 
  -1   9   7        0.16       -0.24      0.69 o 
   0   9   7        0.00        0.13      0.48 o 
   1   9   7        0.00        0.12      0.54 o 
   2   9   7        0.00       -0.46      0.83 o 
   3   9   7        1.08        3.22      3.29 o 
   4   9   7        0.34        1.13      1.05 o 
  -7  10   7        3.10        1.87      1.50 o 
  -6  10   7        2.21        3.50      1.33 o 
  -5  10   7        2.87        4.22      1.28 o 
  -4  10   7        1.69        3.48      1.79 o 
  -3  10   7        7.70        7.25      1.74 o 
  -2  10   7        0.35        0.57      0.67 o 
  -1  10   7        7.89        4.98      1.61 o 
   0  10   7        6.70        3.33      1.44 o 
   1  10   7        1.74        0.30      0.67 o 
   2  10   7        0.75        1.16      1.36 o 
   3  10   7        4.71        5.81      2.23 o 
   4  10   7        4.78        4.46      1.40 o 
  -5  11   7        0.89        2.34      1.49 o 
  -4  11   7        0.15       -0.30      0.97 o 
  -3  11   7        0.88        1.01      1.31 o 
  -2  11   7        5.19        4.78      1.90 o 
  -1  11   7        1.80        0.26      0.73 o 
   0  11   7        1.74        0.74      0.79 o 
   1  11   7        4.21        2.98      2.47 o 
   2  11   7        1.91        0.72      1.66 o 
  -4  12   7        0.02        0.72      0.92 o 
  -3  12   7        0.03        0.21      1.16 o 
  -2  12   7        0.53        1.13      1.21 o 
  -1  12   7        1.75        0.93      0.92 o 
   0  12   7        2.12        1.73      0.97 o 
   1  12   7        1.29        0.63      2.08 o 
  -9   0   8        1.31        1.36      2.42 o 
  -8   0   8        0.30        1.68      3.23 o 
  -7   0   8       15.94       13.17      2.82 o 
  -6   0   8        1.63        0.36      2.42 o 
  -5   0   8        2.23        1.93      4.11 o 
  -4   0   8        0.00       -0.36      1.81 o 
  -3   0   8        0.26        0.97      2.90 o 
  -2   0   8        6.80       10.76      4.11 o 
  -1   0   8        4.84        7.86      3.50 o 
   0   0   8        9.89       11.10      1.65 o 
   1   0   8        0.01       -0.85      1.09 o 
   2   0   8        0.13        0.24      1.33 o 
   3   0   8       22.33       29.13      2.21 o 
   4   0   8       18.10       17.58      3.99 o 
   5   0   8        2.80        0.12      1.93 o 
  -9   1   8        2.00        2.22      1.66 o 
  -8   1   8       14.40       19.09      2.78 o 
  -7   1   8        2.66        2.50      1.84 o 
  -6   1   8      111.03      129.30      7.37 o 
  -5   1   8        4.24        6.06      1.74 o 
  -4   1   8       30.59       32.03      4.61 o 
  -3   1   8        3.89        2.82      1.83 o 
  -2   1   8       28.27       30.86      2.97 o 
  -1   1   8       13.71       15.37      1.66 o 
   0   1   8       27.41       25.92      1.71 o 
   1   1   8        0.10        0.01      0.63 o 
   2   1   8        4.89        5.86      0.91 o 
   3   1   8        3.38        4.23      0.71 o 
   4   1   8       38.01       39.58      1.65 o 
  -9   2   8        0.16        0.70      1.55 o 
  -8   2   8        6.79        7.67      2.33 o 
  -7   2   8        3.86        2.52      2.15 o 
  -6   2   8        8.60       10.58      2.42 o 
  -5   2   8       73.98       87.94      4.50 o 
  -4   2   8        0.54        1.08      1.87 o 
  -3   2   8        2.29        2.85      1.18 o 
  -2   2   8        7.13        6.41      0.84 o 
  -1   2   8        0.00        0.24      0.65 o 
   0   2   8       13.55       15.08      1.33 o 
   1   2   8        8.03        7.63      1.62 o 
   2   2   8        0.20       -0.29      0.74 o 
   3   2   8       15.43       16.96      4.09 o 
   4   2   8        1.20        1.48      1.18 o 
   5   2   8        3.00        2.08      1.09 o 
  -9   3   8        0.65        0.84      1.80 o 
  -8   3   8        0.66        0.70      1.95 o 
  -7   3   8        3.24        2.99      1.92 o 
  -6   3   8        1.73        1.97      1.46 o 
  -5   3   8       10.91        9.63      2.99 o 
  -4   3   8        4.46        6.03      1.59 o 
  -3   3   8       14.12       12.63      2.39 o 
  -2   3   8        0.21       -0.15      0.65 o 
  -1   3   8        0.53        0.89      0.74 o 
   0   3   8        4.11        2.88      0.99 o 
   1   3   8        3.12        3.94      1.09 o 
   2   3   8       19.43       19.74      2.29 o 
   3   3   8        0.06        0.04      0.46 o 
   4   3   8        0.47        0.15      1.33 o 
   5   3   8        5.79        4.18      1.32 o 
  -9   4   8        0.96        2.51      1.92 o 
  -8   4   8        0.71        0.28      2.06 o 
  -7   4   8        0.96        1.05      1.68 o 
  -6   4   8        4.94        4.03      2.13 o 
  -5   4   8       13.45       17.08      2.89 o 
  -4   4   8       39.61       37.05      4.65 o 
  -3   4   8        0.15        0.08      0.49 o 
  -2   4   8        3.43        2.82      0.84 o 
  -1   4   8        6.95        6.49      0.96 o 
   0   4   8        0.39        0.61      0.69 o 
   1   4   8       62.55       65.11      2.32 o 
   2   4   8       14.00       14.05      2.67 o 
   3   4   8        0.46        0.18      0.77 o 
   4   4   8        0.37       -0.18      0.78 o 
   5   4   8        0.40        0.24      0.94 o 
  -8   5   8        3.83        3.33      1.79 o 
  -7   5   8        0.48       -1.18      1.38 o 
  -6   5   8        0.24        0.91      1.68 o 
  -5   5   8        7.47        3.27      1.76 o 
  -4   5   8      128.85      141.02      3.63 o 
  -3   5   8       40.34       39.91      1.75 o 
  -2   5   8        8.81        9.76      0.95 o 
  -1   5   8       13.66       16.44      1.34 o 
   0   5   8       20.04       20.86      1.64 o 
   1   5   8       26.79       28.03      1.46 o 
   2   5   8        0.01        0.50      0.47 o 
   3   5   8        0.03        0.29      0.92 o 
   4   5   8        2.07        1.67      1.26 o 
   5   5   8        0.30        0.03      0.90 o 
  -8   6   8        0.06       -0.38      1.43 o 
  -7   6   8        0.12       -0.68      1.65 o 
  -6   6   8        0.04       -0.03      1.63 o 
  -5   6   8        6.04        5.53      1.71 o 
  -4   6   8       24.06       22.86      1.44 o 
  -3   6   8        1.22        2.75      0.80 o 
  -2   6   8        3.53        3.54      0.97 o 
  -1   6   8        0.18        0.49      0.83 o 
   0   6   8        0.01       -0.73      0.73 o 
   1   6   8        5.93        5.00      1.33 o 
   2   6   8        0.87        1.04      1.18 o 
   3   6   8        4.84        2.19      1.37 o 
   4   6   8        0.60        1.30      1.10 o 
  -7   7   8        1.21        3.26      2.19 o 
  -6   7   8        0.07       -0.85      1.17 o 
  -5   7   8        0.06        0.04      1.09 o 
  -4   7   8       15.01       18.00      2.67 o 
  -3   7   8       33.82       37.65      1.68 o 
  -2   7   8        3.23        3.85      1.07 o 
  -1   7   8        3.15        2.33      0.85 o 
   0   7   8        3.09        3.30      0.90 o 
   1   7   8        3.48        3.78      1.11 o 
   2   7   8        3.43        3.00      1.30 o 
   3   7   8        0.29       -0.06      0.75 o 
   4   7   8        0.04       -0.02      1.03 o 
  -6   8   8        0.02       -0.25      1.17 o 
  -5   8   8        0.76        1.02      1.08 o 
  -4   8   8        0.14        0.66      0.72 o 
  -3   8   8        1.27        2.49      0.83 o 
  -2   8   8        2.10        2.60      0.94 o 
  -1   8   8        7.35        4.09      1.01 o 
   0   8   8        6.19        3.72      1.09 o 
   1   8   8        1.04        0.54      1.41 o 
   2   8   8        0.68       -0.39      1.31 o 
   3   8   8        2.99        1.75      1.59 o 
  -5   9   8        1.30        2.91      1.40 o 
  -4   9   8        1.25        1.20      1.08 o 
  -3   9   8        4.93        5.08      1.15 o 
  -2   9   8        0.67        0.62      1.03 o 
  -1   9   8        3.79        4.14      1.18 o 
   0   9   8        0.73        0.36      0.68 o 
   1   9   8        1.47        2.92      1.82 o 
   2   9   8        0.15       -0.66      1.92 o 
  -4  10   8        1.79        2.08      1.13 o 
  -3  10   8        0.82        1.53      0.97 o 
  -2  10   8        0.02        0.43      0.94 o 
  -1  10   8        6.67        4.90      1.93 o 
   0  10   8        0.22       -1.15      1.15 o 
  -7   1   9        0.47       -0.53      1.48 o 
  -6   1   9        3.76        2.63      2.69 o 
  -5   1   9        3.24        3.12      1.84 o 
  -4   1   9        0.00        0.36      2.14 o 
  -3   1   9        0.62        0.42      1.28 o 
  -2   1   9        1.66        0.68      1.43 o 
  -1   1   9        5.27        3.81      2.22 o 
   0   1   9        0.01        0.38      0.82 o 
   1   1   9        1.80        1.15      1.45 o 
   2   1   9        8.45        8.76      1.75 o 
   3   1   9        2.65        1.62      1.51 o 
  -7   2   9        4.89        5.23      2.93 o 
  -6   2   9        0.07        0.89      1.65 o 
  -5   2   9       12.17       15.44      2.51 o 
  -4   2   9        2.80        1.72      1.82 o 
  -3   2   9       23.40       24.35      7.79 o 
  -2   2   9        4.15        3.96      1.53 o 
  -1   2   9        8.29       10.89      2.23 o 
   0   2   9        1.83        1.56      0.72 o 
   1   2   9        5.30        2.42      1.53 o 
   2   2   9       10.20       10.02      2.45 o 
   3   2   9        0.91        0.70      0.87 o 
  -7   3   9        1.34        2.48      2.28 o 
  -6   3   9        0.38        0.15      1.21 o 
  -5   3   9        1.80        1.56      2.29 o 
  -4   3   9        4.85        2.95      1.72 o 
  -3   3   9       10.19       12.39      2.87 o 
  -2   3   9        7.45        5.93      0.93 o 
  -1   3   9        3.05        2.92      0.91 o 
   0   3   9        8.88       10.36      1.16 o 
   1   3   9        8.58        6.12      1.15 o 
   2   3   9        0.64        1.00      1.51 o 
   3   3   9        0.00       -0.40      0.87 o 
  -7   4   9        0.08       -0.02      1.34 o 
  -6   4   9        0.15        0.09      1.38 o 
  -5   4   9       19.25       23.63      3.38 o 
  -4   4   9        2.73        3.04      2.76 o 
  -3   4   9       14.26        9.46      4.76 o 
  -2   4   9        4.06        3.80      0.72 o 
  -1   4   9        4.25        4.22      1.07 o 
   0   4   9        0.19        1.30      0.85 o 
   1   4   9       10.04        7.38      1.19 o 
   2   4   9        9.21        6.56      3.40 o 
   3   4   9        0.40       -0.22      0.97 o 
  -6   5   9        1.71        1.09      1.62 o 
  -5   5   9        0.01       -0.94      2.47 o 
  -4   5   9       13.46       12.69      5.49 o 
  -3   5   9        4.91        5.07      1.91 o 
  -2   5   9        1.98        2.16      0.94 o 
  -1   5   9        0.00        0.57      0.81 o 
   0   5   9        0.09        1.49      0.91 o 
   1   5   9        3.16        3.87      1.29 o 
   2   5   9        2.01        1.38      1.08 o 
  -5   6   9        1.95        0.73      1.33 o 
  -4   6   9        6.18        4.55      1.73 o 
  -3   6   9        1.24        1.40      1.27 o 
  -2   6   9        0.53        0.41      0.71 o 
  -1   6   9        1.25        0.13      0.81 o 
   0   6   9        2.22        2.13      0.72 o 
   1   6   9       18.62       21.47      2.13 o 
  -4   7   9        5.40        4.97      1.60 o 
  -3   7   9        0.03       -0.01      1.03 o 
  -2   7   9        0.03        0.84      0.84 o 
  -1   7   9        0.24        0.88      0.85 o 
   0   7   9        0.03        1.12      0.87 o 
  -4   0  10        0.99        0.12      1.81 o 
  -3   0  10        2.02       -0.24      3.02 o 
  -2   0  10       14.26        0.00      2.42 o 
  -1   0  10        8.91        9.31      2.66 o 
  -3   1  10        2.38        0.22      1.09 o 
  -2   1  10        6.00        2.36      3.08 o 
  -1   1  10        0.14        2.66      2.22 o 
  -3   2  10        1.13        0.31      2.09 o 
  -2   2  10        4.41        4.20      2.14 o 
  -1   2  10        4.66        6.10      1.55 o 
                                                 
